# Supplementary material for: Crystal structure of 3-bromo-9-ethyl-9H-carbazole
Source: Acta Crystallogr E Crystallogr Commun. 2015 Dec 19;71(Pt 12):o1067–8. doi: 10.1107/S2056989015023907 (PMC4719982; doi:10.1107/S2056989015023907)
Supplement: Supplementary file 1 [file e-71-o1067-sup1.cif]

##############################################################################
#                                                                            #
# This CIF contains the data in a paper accepted for publication in          #
# Acta Crystallographica Section E. It conforms to the requirements of       #
# Notes for Authors for Acta Crystallographica Section E, and has been       #
# peer reviewed under the auspices of the IUCr Commission on Journals.       #
#                                                                            #
# Full details of the Crystallographic Information File format               #
# are given in the paper "The Crystallographic Information File (CIF):       #
# a New Standard Archive File for Crystallography" by S. R. Hall, F. H.      #
# Allen and I. D. Brown [Acta Cryst. (1991), A47, 655-685].                  #
#                                                                            #
# The current version of the core CIF dictionary is obtainable from          #
# ftp://ftp.iucr.org/pub/cif_core.dic.                                       #
#                                                                            #
# Software is freely available for graphical display of the structure(s)     #
# in this CIF. For information consult the CIF software page                 #
# http://www.iucr.org/resources/cif/software.                                #
#                                                                            #
# This file may be used for bona fide research purposes within the           #
# scientific community so long as proper attribution is given to the journal # 
# article from which it was obtained.                                        #
#                                                                            #
##############################################################################
data_General
_audit_creation_method     'by CrystalStructure 4.0'
_journal_date_recd_electronic     2015-07-29
_journal_date_accepted     2015-12-11
_journal_name_full     'Acta Crystallographica, Section E'
_journal_year     2015
_journal_volume     71
_journal_issue     12
_journal_page_first     o1067
_journal_page_last     o1068
_journal_paper_category     HO
_journal_paper_doi     10.1107/S2056989015023907
_journal_coeditor_code     NK2233
_publ_contact_author_name     'Mykola Bezuglyi'
_publ_contact_author_address
;
Department of Chemistry
National Taras Shevchenko University
62a Volodymirska st.
Kyiv,
Ukraine
;
_publ_contact_author_email     'nikolay_bezugliy@ukr.net'
_publ_contact_author_fax     '+37037300152'
_publ_contact_author_phone     '+37065217301'
_publ_section_title
;
Crystal structure of 3-bromo-9-ethyl-9<i>H</i>-carbazole
;
_publ_section_title_footnote     .
loop_
    _publ_author_name
    _publ_author_footnote
    _publ_author_address
    'Bezuglyi, Mykola' .
;
Department of Chemistry
National Taras Shevchenko University
62a Volodymirska st.
Kyiv,
Ukraine
;
    'Grybauskaite, Gintare' .
;
Department of Polymer Chemistry and Technology
Kaunas University of Technology
Radvilenu Road 19
LT-50254, Kaunas,
Lithuania
;
    'Bagdziunas, Gintautas' .
;
Department of Polymer Chemistry and Technology
Kaunas University of Technology
Radvilenu Road 19
LT-50254, Kaunas,
Lithuania
;
    'Grazulevicius, Juozas Vidas' .
;
Department of Polymer Chemistry and Technology
Kaunas University of Technology
Radvilenu Road 19
LT-50254, Kaunas,
Lithuania
;
data_I
_database_code_depnum_ccdc_archive 'CCDC 1442215'
_chemical_name_systematic
;
3-Bromo-9-ethyl-9<i>H</i>-carbazole
;
_chemical_formula_moiety     'C14 H12 Br N'
_chemical_formula_sum     'C14 H12 Br N'
_chemical_formula_iupac     'C14 H12 Br N'
_chemical_formula_weight     274.16
_chemical_melting_point     ?
_symmetry_cell_setting     orthorhombic
_symmetry_space_group_name_H-M     'P b c a'
_symmetry_space_group_name_Hall     '-P 2ac 2ab'
loop_
    _symmetry_equiv_pos_site_id
    _symmetry_equiv_pos_as_xyz
    1 '+X,+Y,+Z'
    2 '1/2-X,1/2+Y,+Z'
    3 '+X,1/2-Y,1/2+Z'
    4 '1/2-X,-Y,1/2+Z'
    5 '-X,-Y,-Z'
    6 '1/2+X,1/2-Y,-Z'
    7 '-X,1/2+Y,1/2-Z'
    8 '1/2+X,+Y,1/2-Z'
_cell_length_a     15.263(16)
_cell_length_b     7.745(8)
_cell_length_c     20.41(2)
_cell_angle_alpha     90.0000
_cell_angle_beta     90.0000
_cell_angle_gamma     90.0000
_cell_volume     2413(5)
_cell_formula_units_Z     8
_cell_measurement_reflns_used     3894
_cell_measurement_theta_min     3.11
_cell_measurement_theta_max     27.49
_cell_measurement_temperature     273
_exptl_crystal_description     chip
_exptl_crystal_colour     colorless
_exptl_crystal_size_max     0.400
_exptl_crystal_size_mid     0.090
_exptl_crystal_size_min     0.080
_exptl_crystal_density_diffrn     1.509
_exptl_crystal_density_meas     ?
_exptl_crystal_density_method     'not measured'
_exptl_crystal_F_000     1104.00
_exptl_absorpt_coefficient_mu     3.388
_exptl_absorpt_correction_type     multi-scan
_exptl_absorpt_process_details
;
(<i>REQAB</i>; Rigaku, 1998)
;
_exptl_absorpt_correction_T_min     0.450
_exptl_absorpt_correction_T_max     0.763
_diffrn_ambient_temperature     273
_diffrn_radiation_type     'Mo K\a'
_diffrn_radiation_wavelength     0.71075
_diffrn_measurement_device_type     'Rigaku XtaLAB mini'
_diffrn_measurement_method     \w
_diffrn_detector_area_resol_mean     13.653
_diffrn_reflns_number     8316
_diffrn_reflns_av_R_equivalents     0.0560
_diffrn_reflns_theta_max     27.48
_diffrn_reflns_theta_full     27.48
_diffrn_measured_fraction_theta_max     0.986
_diffrn_measured_fraction_theta_full     0.986
_diffrn_reflns_limit_h_min     -18
_diffrn_reflns_limit_h_max     18
_diffrn_reflns_limit_k_min     -10
_diffrn_reflns_limit_k_max     7
_diffrn_reflns_limit_l_min     -26
_diffrn_reflns_limit_l_max     21
_diffrn_standards_number     0
_diffrn_standards_interval_count     .
_diffrn_standards_decay_%     ?
_refine_special_details
;
    Refinement was performed using all reflections. The weighted
    R-factor (wR) and goodness of fit (S) are based on F^2^.
    R-factor (gt) are based on F. The threshold expression of
    F^2^ > 2.0 sigma(F^2^) is used only for calculating R-factor (gt).
;
_reflns_number_total     2721
_reflns_number_gt     1383
_reflns_threshold_expression     F^2^>2.0\s(F^2^)
_refine_ls_structure_factor_coef     Fsqd
_refine_ls_R_factor_gt     0.0779
_refine_ls_wR_factor_ref     0.2364
_refine_ls_goodness_of_fit_ref     1.054
_refine_ls_number_reflns     2721
_refine_ls_number_parameters     145
_refine_ls_number_restraints     0
_refine_ls_hydrogen_treatment     constr
_refine_ls_weighting_scheme     calc
_refine_ls_weighting_details
            'w = 1/[\s^2^(Fo^2^)+(0.0926P)^2^+4.1576P] where P=(Fo^2^+2Fc^2^)/3'
_atom_sites_solution_hydrogens     geom
_atom_sites_solution_primary     direct
_atom_sites_solution_secondary     difmap
_refine_ls_shift/su_max     0.000
_refine_diff_density_max     1.370
_refine_diff_density_min     -0.460
_refine_ls_extinction_method     none
_refine_ls_extinction_coef     ?
loop_
    _atom_type_symbol
    _atom_type_description
    _atom_type_scat_dispersion_real
    _atom_type_scat_dispersion_imag
    _atom_type_scat_source
    'C' 'C' 0.0033 0.0016
;
International Tables for Crystallography
(1992, Vol. C, Tables 4.2.6.8 and 6.1.1.4)
;
    'H' 'H' 0.0000 0.0000
;
International Tables for Crystallography
(1992, Vol. C, Table 6.1.1.4)
;
    'Br' 'Br' -0.2901 2.4595
;
International Tables for Crystallography
(1992, Vol. C, Tables 4.2.6.8 and 6.1.1.4)
;
    'N' 'N' 0.0061 0.0033
;
International Tables for Crystallography
(1992, Vol. C, Tables 4.2.6.8 and 6.1.1.4)
;
_computing_data_collection
;
<i>CrystalClear-SM Expert</i> (Rigaku, 2011)
;
_computing_cell_refinement
;
<i>CrystalClear-SM Expert</i> (Rigaku, 2011)
;
_computing_data_reduction
;
<i>CrystalClear-SM Expert</i> (Rigaku, 2011)
;
_computing_structure_solution
;
SHELXS97 (Sheldrick, 2008)
;
_computing_structure_refinement
;
SHELXL97 (Sheldrick, 2008)
;
_computing_molecular_graphics
;
ORTEP-3 for Windows (Farrugia, 2012)
;
_computing_publication_material
;
CrystalStructure (Rigaku, 2010)
;
loop_
    _atom_site_type_symbol
    _atom_site_label
    _atom_site_fract_x
    _atom_site_fract_y
    _atom_site_fract_z
    _atom_site_U_iso_or_equiv
    _atom_site_adp_type
    _atom_site_calc_flag
    _atom_site_refinement_flags
    _atom_site_occupancy
    _atom_site_symmetry_multiplicity
    _atom_site_disorder_assembly
    _atom_site_disorder_group
    Br Br1 0.28798(6) 0.61687(12) 0.45898(4) 0.0841(5) Uani d . 1.0 8 . .
    N N1 0.6116(4) 0.2371(7) 0.3684(3) 0.0635(15) Uani d . 1.0 8 . .
    C C1 0.5364(5) 0.3073(8) 0.3969(4) 0.0570(17) Uani d . 1.0 8 . .
    C C2 0.4935(6) 0.2633(10) 0.4542(4) 0.0680(19) Uani d . 1.0 8 . .
    C C3 0.4189(6) 0.3557(10) 0.4719(4) 0.070(2) Uani d . 1.0 8 . .
    C C4 0.3891(5) 0.4915(9) 0.4327(4) 0.0629(18) Uani d . 1.0 8 . .
    C C5 0.4317(5) 0.5360(9) 0.3759(4) 0.0559(16) Uani d . 1.0 8 . .
    C C6 0.5065(5) 0.4456(8) 0.3573(4) 0.0527(16) Uani d . 1.0 8 . .
    C C7 0.5643(4) 0.4553(8) 0.3016(4) 0.0519(16) Uani d . 1.0 8 . .
    C C8 0.5686(5) 0.5583(9) 0.2455(4) 0.0608(18) Uani d . 1.0 8 . .
    C C9 0.6333(5) 0.5278(10) 0.1987(4) 0.071(2) Uani d . 1.0 8 . .
    C C10 0.6935(5) 0.3978(11) 0.2092(4) 0.072(3) Uani d . 1.0 8 . .
    C C11 0.6939(5) 0.2950(10) 0.2632(5) 0.067(2) Uani d . 1.0 8 . .
    C C12 0.6283(5) 0.3243(9) 0.3100(4) 0.0577(17) Uani d . 1.0 8 . .
    C C13 0.6556(6) 0.0790(9) 0.3911(4) 0.074(3) Uani d . 1.0 8 . .
    C C14 0.6145(6) -0.0826(9) 0.3648(5) 0.083(3) Uani d . 1.0 8 . .
    H H3 0.4107 0.6258 0.3500 0.0671 Uiso calc R 1.0 8 . .
    H H8 0.7363 0.3795 0.1775 0.0866 Uiso calc R 1.0 8 . .
    H H9 0.6358 0.5943 0.1608 0.0853 Uiso calc R 1.0 8 . .
    H H10 0.5139 0.1737 0.4803 0.0816 Uiso calc R 1.0 8 . .
    H H13 0.3888 0.3269 0.5100 0.0840 Uiso calc R 1.0 8 . .
    H H14 0.5283 0.6470 0.2394 0.0730 Uiso calc R 1.0 8 . .
    H H15 0.7358 0.2091 0.2688 0.0804 Uiso calc R 1.0 8 . .
    H H17A 0.6458 -0.1813 0.3809 0.0995 Uiso calc R 1.0 8 . .
    H H17B 0.6167 -0.0812 0.3178 0.0995 Uiso calc R 1.0 8 . .
    H H17C 0.5545 -0.0887 0.3789 0.0995 Uiso calc R 1.0 8 . .
    H H18A 0.6540 0.0757 0.4386 0.0894 Uiso calc R 1.0 8 . .
    H H18B 0.7166 0.0827 0.3778 0.0894 Uiso calc R 1.0 8 . .
loop_
    _atom_site_aniso_label
    _atom_site_aniso_U_11
    _atom_site_aniso_U_22
    _atom_site_aniso_U_33
    _atom_site_aniso_U_12
    _atom_site_aniso_U_13
    _atom_site_aniso_U_23
    Br1 0.0778(7) 0.0894(7) 0.0852(7) 0.0084(5) 0.0147(5) -0.0107(5)
    N1 0.067(4) 0.053(3) 0.071(4) 0.017(3) -0.015(3) -0.007(3)
    C1 0.071(5) 0.043(4) 0.056(4) -0.003(4) -0.017(4) -0.005(3)
    C2 0.080(5) 0.059(4) 0.065(5) 0.004(4) -0.012(4) 0.004(4)
    C3 0.091(6) 0.063(5) 0.056(5) -0.006(5) 0.001(4) 0.001(4)
    C4 0.062(5) 0.053(4) 0.074(5) 0.000(4) 0.002(4) -0.008(4)
    C5 0.061(4) 0.045(4) 0.061(4) -0.003(4) -0.010(4) -0.001(3)
    C6 0.055(4) 0.045(4) 0.058(4) -0.003(3) -0.007(4) -0.009(3)
    C7 0.049(4) 0.043(4) 0.063(4)  0.000(3) -0.017(3) -0.007(3)
    C8 0.062(4) 0.056(4) 0.065(5) -0.001(4) -0.011(4) 0.003(4)
    C9 0.069(5) 0.069(5) 0.075(5) -0.011(5) -0.001(4) -0.005(4)
    C10 0.064(5) 0.083(6) 0.070(5) -0.006(5) -0.002(4) -0.021(5)
    C11 0.054(4) 0.060(5) 0.087(6) 0.007(4) -0.014(4) -0.019(4)
    C12 0.054(4) 0.050(4) 0.068(5) 0.001(4) -0.007(4) -0.004(4)
    C13 0.080(5) 0.064(5) 0.080(5) 0.020(4) -0.023(5) 0.007(4)
    C14 0.104(7) 0.051(4) 0.094(6) 0.010(5) 0.001(5) 0.003(4)
_geom_special_details
;
    ENTER SPECIAL DETAILS OF THE MOLECULAR GEOMETRY
;
loop_
    _geom_bond_atom_site_label_1
    _geom_bond_atom_site_label_2
    _geom_bond_site_symmetry_1
    _geom_bond_site_symmetry_2
    _geom_bond_distance
    _geom_bond_publ_flag
    Br1 C4 . . 1.901(7) yes
    N1 C1 . . 1.396(9) yes
    N1 C12 . . 1.393(10) yes
    N1 C13 . . 1.471(10) yes
    C1 C2 . . 1.382(10) yes
    C1 C6 . . 1.418(9) yes
    C2 C3 . . 1.392(12) yes
    C3 C4 . . 1.397(11) yes
    C4 C5 . . 1.373(10) yes
    C5 C6 . . 1.391(9) yes
    C6 C7 . . 1.442(10) yes
    C7 C8 . . 1.397(10) yes
    C7 C12 . . 1.419(9) yes
    C8 C9 . . 1.394(11) yes
    C9 C10 . . 1.381(11) yes
    C10 C11 . . 1.358(12) yes
    C11 C12 . . 1.403(11) yes
    C13 C14 . . 1.499(11) yes
    C2 H10 . . 0.930 no
    C3 H13 . . 0.930 no
    C5 H3 . . 0.930 no
    C8 H14 . . 0.930 no
    C9 H9 . . 0.930 no
    C10 H8 . . 0.930 no
    C11 H15 . . 0.930 no
    C13 H18A . . 0.970 no
    C13 H18B . . 0.970 no
    C14 H17A . . 0.960 no
    C14 H17B . . 0.960 no
    C14 H17C . . 0.960 no
loop_
    _geom_contact_atom_site_label_1
    _geom_contact_atom_site_label_2
    _geom_contact_distance
    _geom_contact_site_symmetry_1
    _geom_contact_site_symmetry_2
    _geom_contact_publ_flag
    N1 C5 3.594(9) . . no
    N1 C8 3.594(10) . . no
    C1 C4 2.761(10) . . no
    C1 C14 3.311(11) . . no
    C2 C5 2.811(10) . . no
    C2 C13 3.133(12) . . no
    C3 C6 2.781(11) . . no
    C5 C8 3.388(10) . . no
    C7 C10 2.764(11) . . no
    C8 C11 2.819(10) . . no
    C9 C12 2.767(11) . . no
    C11 C13 3.156(12) . . no
    C12 C14 3.351(11) . . no
    C2 C3 3.574(11) . 5_666 no
    C2 C4 3.486(11) . 5_666 no
    C3 C2 3.574(11) . 5_666 no
    C3 C3 3.527(12) . 5_666 no
    C4 C2 3.486(11) . 5_666 no
    Br1 H3 2.9084 . . no
    Br1 H13 2.9144 . . no
    N1 H10 2.7717 . . no
    N1 H15 2.7889 . . no
    N1 H17A 3.2924 . . no
    N1 H17B 2.6741 . . no
    N1 H17C 2.6783 . . no
    C1 H3 3.2683 . . no
    C1 H13 3.2280 . . no
    C1 H17C 3.1012 . . no
    C1 H18A 2.6759 . . no
    C1 H18B 3.2769 . . no
    C2 H17C 3.2655 . . no
    C2 H18A 2.8668 . . no
    C3 H3 3.2516 . . no
    C4 H10 3.2612 . . no
    C5 H13 3.2457 . . no
    C5 H14 3.2684 . . no
    C6 H10 3.2790 . . no
    C6 H14 2.8883 . . no
    C7 H3 2.8662 . . no
    C7 H9 3.2568 . . no
    C7 H15 3.3072 . . no
    C8 H3 3.2607 . . no
    C8 H8 3.2241 . . no
    C9 H15 3.2540 . . no
    C10 H14 3.2341 . . no
    C11 H9 3.2440 . . no
    C11 H17B 3.3353 . . no
    C11 H18B 2.8803 . . no
    C12 H8 3.1954 . . no
    C12 H14 3.2644 . . no
    C12 H17B 3.1500 . . no
    C12 H18A 3.2783 . . no
    C12 H18B 2.6882 . . no
    C13 H10 2.9205 . . no
    C13 H15 2.9579 . . no
    C14 H10 3.4427 . . no
    C14 H15 3.5181 . . no
    H3 H14 2.8901 . . no
    H8 H9 2.2887 . . no
    H8 H15 2.2820 . . no
    H9 H14 2.3299 . . no
    H10 H13 2.3284 . . no
    H10 H17C 2.9668 . . no
    H10 H18A 2.4234 . . no
    H15 H17B 3.0595 . . no
    H15 H18B 2.4483 . . no
    H17A H18A 2.3159 . . no
    H17A H18B 2.3126 . . no
    H17B H18A 2.8071 . . no
    H17B H18B 2.3301 . . no
    H17C H18A 2.3268 . . no
    H17C H18B 2.8068 . . no
    Br1 H8 3.4695 . 7_655 no
    Br1 H8 3.4304 . 8_455 no
    Br1 H9 3.3766 . 8_455 no
    Br1 H13 3.3182 . 2_555 no
    Br1 H18A 3.2895 . 5_666 no
    Br1 H18A 3.2825 . 6_456 no
    N1 H14 3.1441 . 7_645 no
    C1 H9 3.3199 . 7_645 no
    C1 H13 3.5975 . 5_666 no
    C1 H14 3.2025 . 7_645 no
    C2 H9 3.3337 . 7_645 no
    C3 H9 3.4827 . 7_645 no
    C3 H17A 3.4391 . 5_656 no
    C4 H8 3.3551 . 8_455 no
    C4 H10 3.4733 . 5_666 no
    C5 H8 3.3993 . 8_455 no
    C5 H17C 3.4596 . 1_565 no
    C6 H9 3.5009 . 7_645 no
    C6 H14 3.0863 . 7_645 no
    C7 H14 2.8977 . 7_645 no
    C7 H17A 3.4783 . 1_565 no
    C8 H14 3.5256 . 7_645 no
    C8 H15 3.2416 . 2_655 no
    C8 H17B 3.2433 . 1_565 no
    C8 H17B 3.2915 . 7_655 no
    C8 H17C 3.3569 . 7_655 no
    C9 H3 3.3372 . 7_645 no
    C9 H8 3.4012 . 2_655 no
    C9 H15 2.8304 . 2_655 no
    C9 H17C 3.3968 . 7_655 no
    C10 H3 2.9041 . 7_645 no
    C10 H15 2.9077 . 2_655 no
    C11 H3 3.1000 . 7_645 no
    C11 H14 3.5811 . 7_645 no
    C11 H15 3.3834 . 2_655 no
    C11 H17A 3.4343 . 2_655 no
    C11 H17B 3.2429 . 2_655 no
    C11 H18B 3.5072 . 2_655 no
    C12 H14 2.9363 . 7_645 no
    C12 H18B 3.3937 . 2_655 no
    C13 H17A 3.5602 . 2_655 no
    C14 H13 3.1805 . 5_656 no
    C14 H14 3.5604 . 1_545 no
    C14 H14 3.5260 . 7_645 no
    C14 H15 3.4162 . 2_645 no
    H3 C9 3.3372 . 7_655 no
    H3 C10 2.9041 . 7_655 no
    H3 C11 3.1000 . 7_655 no
    H3 H8 3.0356 . 7_655 no
    H3 H8 3.3234 . 8_455 no
    H3 H15 3.3615 . 7_655 no
    H3 H17C 3.1708 . 1_565 no
    H8 Br1 3.4695 . 7_645 no
    H8 Br1 3.4304 . 8_555 no
    H8 C4 3.3551 . 8_555 no
    H8 C5 3.3993 . 8_555 no
    H8 C9 3.4012 . 2_645 no
    H8 H3 3.0356 . 7_645 no
    H8 H3 3.3234 . 8_555 no
    H8 H9 2.9669 . 2_645 no
    H8 H15 3.1884 . 2_655 no
    H9 Br1 3.3766 . 8_555 no
    H9 C1 3.3199 . 7_655 no
    H9 C2 3.3337 . 7_655 no
    H9 C3 3.4827 . 7_655 no
    H9 C6 3.5009 . 7_655 no
    H9 H8 2.9669 . 2_655 no
    H9 H15 3.0795 . 2_655 no
    H9 H17C 3.3331 . 7_655 no
    H10 C4 3.4733 . 5_666 no
    H10 H10 2.8396 . 5_656 no
    H10 H17C 3.1274 . 5_656 no
    H13 Br1 3.3182 . 2_545 no
    H13 C1 3.5975 . 5_666 no
    H13 C14 3.1805 . 5_656 no
    H13 H17A 2.5518 . 5_656 no
    H13 H17C 3.0494 . 5_656 no
    H13 H18A 3.3550 . 5_656 no
    H13 H18B 3.5574 . 6_456 no
    H14 N1 3.1441 . 7_655 no
    H14 C1 3.2025 . 7_655 no
    H14 C6 3.0863 . 7_655 no
    H14 C7 2.8977 . 7_655 no
    H14 C8 3.5256 . 7_655 no
    H14 C11 3.5811 . 7_655 no
    H14 C12 2.9363 . 7_655 no
    H14 C14 3.5604 . 1_565 no
    H14 C14 3.5260 . 7_655 no
    H14 H17B 2.9697 . 1_565 no
    H14 H17B 3.0636 . 7_655 no
    H14 H17C 3.5302 . 1_565 no
    H14 H17C 3.2796 . 7_655 no
    H15 C8 3.2416 . 2_645 no
    H15 C9 2.8304 . 2_645 no
    H15 C10 2.9077 . 2_645 no
    H15 C11 3.3834 . 2_645 no
    H15 C14 3.4162 . 2_655 no
    H15 H3 3.3615 . 7_645 no
    H15 H8 3.1884 . 2_645 no
    H15 H9 3.0795 . 2_645 no
    H15 H17A 3.0376 . 2_655 no
    H15 H17B 2.9508 . 2_655 no
    H17A C3 3.4391 . 5_656 no
    H17A C7 3.4783 . 1_545 no
    H17A C11 3.4343 . 2_645 no
    H17A C13 3.5602 . 2_645 no
    H17A H13 2.5518 . 5_656 no
    H17A H15 3.0376 . 2_645 no
    H17A H18B 2.7853 . 2_645 no
    H17B C8 3.2433 . 1_545 no
    H17B C8 3.2915 . 7_645 no
    H17B C11 3.2429 . 2_645 no
    H17B H14 2.9697 . 1_545 no
    H17B H14 3.0636 . 7_645 no
    H17B H15 2.9508 . 2_645 no
    H17C C5 3.4596 . 1_545 no
    H17C C8 3.3569 . 7_645 no
    H17C C9 3.3968 . 7_645 no
    H17C H3 3.1708 . 1_545 no
    H17C H9 3.3331 . 7_645 no
    H17C H10 3.1274 . 5_656 no
    H17C H13 3.0494 . 5_656 no
    H17C H14 3.5302 . 1_545 no
    H17C H14 3.2796 . 7_645 no
    H18A Br1 3.2895 . 5_666 no
    H18A Br1 3.2825 . 6_556 no
    H18A H13 3.3550 . 5_656 no
    H18B C11 3.5072 . 2_645 no
    H18B C12 3.3937 . 2_645 no
    H18B H13 3.5574 . 6_556 no
    H18B H17A 2.7853 . 2_655 no
loop_
    _geom_angle_atom_site_label_1
    _geom_angle_atom_site_label_2
    _geom_angle_atom_site_label_3
    _geom_angle_site_symmetry_1
    _geom_angle_site_symmetry_2
    _geom_angle_site_symmetry_3
    _geom_angle
    _geom_angle_publ_flag
    C1 N1 C12 . . . 108.6(6) yes
    C1 N1 C13 . . . 124.6(6) yes
    C12 N1 C13 . . . 126.1(6) yes
    N1 C1 C2 . . . 130.3(7) yes
    N1 C1 C6 . . . 108.7(6) yes
    C2 C1 C6 . . . 121.0(7) yes
    C1 C2 C3 . . . 118.7(7) yes
    C2 C3 C4 . . . 120.3(7) yes
    Br1 C4 C3 . . . 119.2(6) yes
    Br1 C4 C5 . . . 119.7(6) yes
    C3 C4 C5 . . . 121.2(7) yes
    C4 C5 C6 . . . 119.5(6) yes
    C1 C6 C5 . . . 119.3(6) yes
    C1 C6 C7 . . . 107.0(6) yes
    C5 C6 C7 . . . 133.7(6) yes
    C6 C7 C8 . . . 134.8(6) yes
    C6 C7 C12 . . . 106.8(6) yes
    C8 C7 C12 . . . 118.4(6) yes
    C7 C8 C9 . . . 119.9(7) yes
    C8 C9 C10 . . . 119.3(8) yes
    C9 C10 C11 . . . 123.8(8) yes
    C10 C11 C12 . . . 117.0(7) yes
    N1 C12 C7 . . . 108.9(6) yes
    N1 C12 C11 . . . 129.5(7) yes
    C7 C12 C11 . . . 121.6(7) yes
    N1 C13 C14 . . . 113.0(7) yes
    C1 C2 H10 . . . 120.636 no
    C3 C2 H10 . . . 120.638 no
    C2 C3 H13 . . . 119.841 no
    C4 C3 H13 . . . 119.848 no
    C4 C5 H3 . . . 120.246 no
    C6 C5 H3 . . . 120.252 no
    C7 C8 H14 . . . 120.069 no
    C9 C8 H14 . . . 120.061 no
    C8 C9 H9 . . . 120.379 no
    C10 C9 H9 . . . 120.368 no
    C9 C10 H8 . . . 118.092 no
    C11 C10 H8 . . . 118.084 no
    C10 C11 H15 . . . 121.478 no
    C12 C11 H15 . . . 121.484 no
    N1 C13 H18A . . . 108.980 no
    N1 C13 H18B . . . 108.983 no
    C14 C13 H18A . . . 108.979 no
    C14 C13 H18B . . . 108.984 no
    H18A C13 H18B . . . 107.770 no
    C13 C14 H17A . . . 109.478 no
    C13 C14 H17B . . . 109.463 no
    C13 C14 H17C . . . 109.470 no
    H17A C14 H17B . . . 109.470 no
    H17A C14 H17C . . . 109.473 no
    H17B C14 H17C . . . 109.472 no
loop_
    _geom_torsion_atom_site_label_1
    _geom_torsion_atom_site_label_2
    _geom_torsion_atom_site_label_3
    _geom_torsion_atom_site_label_4
    _geom_torsion_site_symmetry_1
    _geom_torsion_site_symmetry_2
    _geom_torsion_site_symmetry_3
    _geom_torsion_site_symmetry_4
    _geom_torsion
    _geom_torsion_publ_flag
    C1 N1 C12 C7 . . . . 1.4(7) no
    C1 N1 C12 C11 . . . . -176.9(6) no
    C12 N1 C1 C2 . . . . 179.1(6) no
    C12 N1 C1 C6 . . . . -2.1(7) no
    C1 N1 C13 C14 . . . . 83.0(8) no
    C13 N1 C1 C2 . . . . 8.6(11) no
    C13 N1 C1 C6 . . . . -172.6(6) no
    C12 N1 C13 C14 . . . . -85.8(8) no
    C13 N1 C12 C7 . . . . 171.7(6) no
    C13 N1 C12 C11 . . . . -6.5(11) no
    N1 C1 C2 C3 . . . . 179.7(6) no
    N1 C1 C6 C5 . . . . 179.9(5) no
    N1 C1 C6 C7 . . . . 2.0(7) no
    C2 C1 C6 C5 . . . . -1.2(10) no
    C2 C1 C6 C7 . . . . -179.1(6) no
    C6 C1 C2 C3 . . . . 1.1(10) no
    C1 C2 C3 C4 . . . . -0.8(11) no
    C2 C3 C4 Br1 . . . . -179.2(6) no
    C2 C3 C4 C5 . . . . 0.6(11) no
    Br1 C4 C5 C6 . . . . 179.0(4) no
    C3 C4 C5 C6 . . . . -0.8(10) no
    C4 C5 C6 C1 . . . . 1.0(9) no
    C4 C5 C6 C7 . . . . 178.2(6) no
    C1 C6 C7 C8 . . . . 178.2(6) no
    C1 C6 C7 C12 . . . . -1.1(7) no
    C5 C6 C7 C8 . . . . 0.7(13) no
    C5 C6 C7 C12 . . . . -178.6(7) no
    C6 C7 C8 C9 . . . . -177.5(6) no
    C6 C7 C12 N1 . . . . -0.1(7) no
    C6 C7 C12 C11 . . . . 178.3(5) no
    C8 C7 C12 N1 . . . . -179.6(6) no
    C8 C7 C12 C11 . . . . -1.2(9) no
    C12 C7 C8 C9 . . . . 1.7(9) no
    C7 C8 C9 C10 . . . . -1.3(10) no
    C8 C9 C10 C11 . . . . 0.1(12) no
    C9 C10 C11 C12 . . . . 0.4(12) no
    C10 C11 C12 N1 . . . . 178.1(7) no
    C10 C11 C12 C7 . . . . 0.1(10) no
loop_
    _geom_hbond_atom_site_label_D
    _geom_hbond_atom_site_label_H
    _geom_hbond_atom_site_label_A
    _geom_hbond_site_symmetry_A
    _geom_hbond_distance_DH
    _geom_hbond_distance_HA
    _geom_hbond_distance_DA
    _geom_hbond_angle_DHA
    C8 H8 Cg1 7_655 0.93 2.81 3.637(7) 149
    C11 H11 Cg2 2_655 0.93 3.01 3.922(8) 167
