# Supplementary material for: Crystal structure of 3-bromo-9-ethyl-9H-carbazole
Source: Acta Crystallogr E Crystallogr Commun. 2015 Dec 19;71(Pt 12):o1067–8. doi: 10.1107/S2056989015023907 (PMC4719982; doi:10.1107/S2056989015023907)
Supplement: Supplementary file 2 [file e-71-o1067-Isup2.hkl]

# 
# h,k,l, Fc-squared, Fo-squared, sigma(Fo-squared) and status flag 
# 
data_I
_shelx_title ' MonoBrCz' 
_shelx_refln_list_code          4 
_shelx_F_calc_maximum      250.96 
_exptl_crystal_F_000      1104.00 
_reflns_d_resolution_high  0.7702 
 
loop_ 
 _symmetry_equiv_pos_as_xyz 
 'x, y, z' 
 '-x+1/2, y+1/2, z' 
 'x, -y+1/2, z+1/2' 
 '-x+1/2, -y, z+1/2' 
 '-x, -y, -z' 
 'x-1/2, -y-1/2, -z' 
 '-x, y-1/2, -z-1/2' 
 'x-1/2, y, -z-1/2' 
 
_cell_length_a    15.2634 
_cell_length_b     7.7451 
_cell_length_c    20.4103 
_cell_angle_alpha  90.000 
_cell_angle_beta   90.000 
_cell_angle_gamma  90.000 
 
_shelx_F_squared_multiplier     1.000 
 
loop_ 
 _refln_index_h 
 _refln_index_k 
 _refln_index_l 
 _refln_F_squared_calc 
 _refln_F_squared_meas 
 _refln_F_squared_sigma 
 _refln_observed_status 
   4   0   0      109.48      249.73     37.89 o 
   6   0   0     1386.04     1052.31     37.90 o 
   8   0   0      683.85      707.25     90.48 o 
  10   0   0     8787.48     9399.44    330.35 o 
  12   0   0     5078.34     5664.32    275.33 o 
  14   0   0     2893.90     3383.08   2980.75 o 
   2   1   0    29216.12    29549.78    219.50 o 
   4   1   0    29453.57    30234.60    233.41 o 
   6   1   0    17618.74    18729.01    156.09 o 
   8   1   0     5266.22     5636.10    133.77 o 
  10   1   0     2982.02     2929.04     72.15 o 
  12   1   0        6.17       47.36     14.45 o 
  14   1   0      442.00      569.97     84.76 o 
  16   1   0       93.24       75.39     17.35 o 
   0   2   0     7298.09     7881.88    124.91 o 
   2   2   0       51.40       81.20     11.80 o 
   4   2   0     1492.70     1873.17     50.74 o 
   6   2   0     1700.06     1684.29     48.99 o 
   8   2   0      330.93      268.39     46.81 o 
  10   2   0      324.91      367.99     77.20 o 
  12   2   0       49.25       67.46     42.79 o 
  14   2   0      487.14      600.77     84.97 o 
  16   2   0       14.75       50.93     48.78 o 
   2   3   0      137.60       29.45     27.40 o 
   4   3   0    15721.45    15559.82    322.71 o 
   6   3   0    19395.52    22776.76    666.05 o 
   8   3   0     2204.40     2490.33     74.18 o 
  10   3   0      432.74      356.63     52.29 o 
  12   3   0      554.86      465.86     72.67 o 
  14   3   0       52.10       -3.56     40.14 o 
  16   3   0      240.06      309.66    104.68 o 
  18   3   0       45.16       63.02     43.00 o 
   0   4   0     6838.83     6734.51    216.97 o 
   2   4   0    19580.67    20245.46    437.78 o 
   4   4   0     4422.86     4452.43    108.07 o 
   6   4   0       84.69       56.75     14.38 o 
   8   4   0     1891.65     1790.86     53.67 o 
  10   4   0     1087.65     1045.59    117.79 o 
  12   4   0      967.40     1106.56    153.90 o 
  14   4   0      493.06      546.75    124.57 o 
  16   4   0      329.39      285.17    125.43 o 
  18   4   0        2.13       61.60     49.64 o 
   2   5   0       69.96       57.10     15.87 o 
   4   5   0     2460.98     2477.66    151.83 o 
   6   5   0      464.13      459.36     51.13 o 
   8   5   0      302.71      260.41     37.42 o 
  10   5   0      651.84      745.43     93.42 o 
  12   5   0        9.34       -3.98     45.12 o 
  14   5   0       67.59       64.66     36.11 o 
  16   5   0       26.23       35.93     36.35 o 
   0   6   0     1042.44     1436.87    261.95 o 
   2   6   0      214.06      224.44     68.38 o 
   4   6   0      264.32      262.25     42.46 o 
   6   6   0       22.80       12.24     22.64 o 
   8   6   0        5.11        8.03     23.45 o 
  10   6   0       90.81       87.80     40.98 o 
  12   6   0       13.27       -7.56     51.50 o 
  14   6   0       28.34       -3.90     49.75 o 
   2   7   0      104.59       85.11     24.54 o 
   4   7   0     1598.75     1593.09    247.18 o 
   6   7   0      155.23      229.00     80.73 o 
   8   7   0      583.07      754.04    148.93 o 
  12   7   0        0.40       38.02     61.37 o 
  14   7   0        0.01      -57.26     57.26 o 
   0   8   0       28.63       45.87     52.00 o 
   2   8   0      623.87      555.31     51.27 o 
   4   8   0       26.97      102.16     50.36 o 
   6   8   0       13.34       15.37     23.64 o 
   8   8   0        0.88       65.37     90.36 o 
  10   8   0      181.77      135.69     88.56 o 
  12   8   0       37.25       -2.33     61.03 o 
   2   9   0        0.12       48.51     40.53 o 
   4   9   0        6.19       62.64     34.61 o 
   6   9   0        0.45      111.98     78.19 o 
   8   9   0       49.61      -51.42     52.44 o 
   0  10   0        3.37       67.46     56.68 o 
   2  10   0      111.28       57.01     44.03 o 
   1   1   1    13757.56    13696.93     83.81 o 
   2   1   1      502.43      908.37     15.73 o 
   3   1   1      844.01      625.98     11.75 o 
   4   1   1     1153.45     1034.50     15.28 o 
   5   1   1     9890.62     9884.72     66.95 o 
   6   1   1      152.87      118.50     10.11 o 
   7   1   1    17287.58    18914.93    224.45 o 
   8   1   1     1141.96     1226.85     30.85 o 
   9   1   1     5330.38     5395.32     45.70 o 
  10   1   1      187.80      165.62     21.21 o 
  11   1   1      306.76      173.07     20.73 o 
  12   1   1        3.23       15.16      8.29 o 
  13   1   1       24.45       32.61     14.94 o 
  14   1   1      139.01      124.88     12.99 o 
  15   1   1      181.38      230.95     73.06 o 
  16   1   1       52.87       25.57     18.94 o 
  17   1   1       31.63      144.06     52.99 o 
   0   2   1      597.69      451.63     64.45 o 
   1   2   1    34848.78    35332.43    234.72 o 
   2   2   1     1582.21     1743.49     27.18 o 
   3   2   1    14676.55    13641.17     98.74 o 
   4   2   1      275.91      205.02     19.92 o 
   5   2   1     4845.99     4163.82     44.44 o 
   6   2   1      632.88      560.01     22.77 o 
   7   2   1      225.88      338.21     22.79 o 
   8   2   1      134.20      127.08     26.29 o 
   9   2   1     1292.23     1176.41     44.80 o 
  10   2   1       37.34       56.72     17.60 o 
  11   2   1     4243.61     4434.08    132.56 o 
  12   2   1        2.79        2.44     11.98 o 
  13   2   1     2420.42     2691.26    227.38 o 
  14   2   1      149.32      109.03     18.18 o 
  15   2   1      449.40      486.12     48.27 o 
  16   2   1      156.80      178.80     32.15 o 
  17   2   1       60.09       31.34     33.75 o 
   1   3   1      845.85      762.29     31.52 o 
   2   3   1       14.73        4.88      9.03 o 
   3   3   1     3329.83     3040.62     45.77 o 
   4   3   1       33.67       51.25      9.49 o 
   5   3   1     5719.55     5605.49    108.61 o 
   6   3   1       98.45       67.20     17.73 o 
   7   3   1     2909.02     3036.01     38.69 o 
   8   3   1      220.87      217.40     31.60 o 
   9   3   1      828.39      844.48     56.82 o 
  10   3   1       11.63       10.97     10.80 o 
  11   3   1      394.23      477.40     50.50 o 
  12   3   1      147.37      179.82     23.87 o 
  13   3   1        6.86       89.86     29.41 o 
  14   3   1       45.18       -5.18     28.18 o 
  15   3   1       65.65       18.11     33.13 o 
  16   3   1        5.58       -6.79     26.31 o 
  17   3   1      159.72      192.97     75.55 o 
  18   3   1        0.36      -17.35     41.95 o 
   0   4   1     1499.60     1657.30     55.80 o 
   1   4   1      554.13      593.13     54.57 o 
   2   4   1      229.97      304.81     26.68 o 
   3   4   1       15.10       46.64     10.86 o 
   4   4   1      341.10      532.19     43.42 o 
   5   4   1      789.56      696.27     60.37 o 
   6   4   1        0.62        3.27     21.56 o 
   7   4   1      376.90      350.57     46.99 o 
   8   4   1       75.86       43.19     15.28 o 
   9   4   1      226.25      237.09     49.80 o 
  10   4   1      188.00      224.60     28.04 o 
  11   4   1        6.27        5.22     25.04 o 
  12   4   1      101.92      119.93     31.69 o 
  13   4   1       30.50       80.33     92.84 o 
  14   4   1       20.52       70.93     20.05 o 
  15   4   1       39.01       31.39     28.00 o 
  16   4   1        0.04       75.89     33.47 o 
  17   4   1        0.26      -29.45     29.45 o 
  18   4   1       23.76       32.18     31.12 o 
   1   5   1      235.99      334.24     40.65 o 
   2   5   1      718.11      612.61     57.03 o 
   3   5   1     1368.82     1103.23     90.78 o 
   4   5   1      383.70      340.12     43.42 o 
   5   5   1     3052.88     2991.36     54.93 o 
   6   5   1       58.25      101.11     24.44 o 
   7   5   1     2797.96     3225.93     97.26 o 
   8   5   1        1.81       35.06     21.36 o 
   9   5   1     1010.45     1328.97    113.71 o 
  10   5   1      197.20      232.49     28.55 o 
  11   5   1      152.58      167.54     38.68 o 
  12   5   1       21.29       23.68     49.33 o 
  13   5   1       50.39       37.35     54.82 o 
  14   5   1       12.70       41.05     25.05 o 
  15   5   1       19.46       72.94     37.80 o 
  16   5   1        6.28       30.89     33.26 o 
  17   5   1       45.21       38.40     55.03 o 
   0   6   1      375.61      417.59     51.98 o 
   1   6   1     1936.00     1714.78     99.68 o 
   2   6   1       34.55       42.66     18.03 o 
   3   6   1     2414.20     2464.15     76.82 o 
   4   6   1      512.28      472.76     49.83 o 
   5   6   1        5.90       34.11     17.40 o 
   6   6   1      139.33      178.81     22.56 o 
   7   6   1       15.36       38.08     17.60 o 
   8   6   1        5.90      -19.69     33.30 o 
   9   6   1      225.04      145.27     42.05 o 
  10   6   1       60.98       31.76     34.36 o 
  11   6   1      519.00      554.58     92.65 o 
  12   6   1       27.64       64.30     26.74 o 
  13   6   1      123.53      196.97     71.84 o 
  14   6   1        4.32       19.84     23.54 o 
  15   6   1       52.12       40.65     26.98 o 
   1   7   1       90.62      112.00     16.03 o 
   2   7   1       14.89       38.10     20.04 o 
   3   7   1      729.34      743.63     74.94 o 
   4   7   1        5.71        6.08     14.74 o 
   5   7   1       41.61       54.33     26.04 o 
   6   7   1      335.04      308.61     36.37 o 
   7   7   1      156.55       58.46     40.68 o 
   8   7   1       12.79       94.27     44.25 o 
   9   7   1       54.39       47.25     31.16 o 
  10   7   1       19.03       66.98     40.63 o 
  11   7   1        0.06      -20.99     38.06 o 
  12   7   1        1.60       -7.00     33.77 o 
  13   7   1       14.43       37.63     44.50 o 
  14   7   1       10.24      -18.92     39.02 o 
   0   8   1        3.12       -4.75     29.42 o 
   1   8   1       35.40       80.75     28.01 o 
   2   8   1        2.82       17.43     16.59 o 
   3   8   1       53.92       34.75     18.52 o 
   4   8   1        1.30       23.55     20.84 o 
   5   8   1       19.37       37.19     18.81 o 
   6   8   1        3.61       26.73     23.44 o 
   7   8   1       17.83       47.30     25.57 o 
   8   8   1       13.88       45.22     50.93 o 
   9   8   1        0.81       39.70     27.04 o 
  10   8   1        1.66       24.29     47.92 o 
  11   8   1       22.00      -54.93     54.93 o 
   1   9   1        0.57       28.02     26.26 o 
   2   9   1       60.62       32.12     30.46 o 
   3   9   1       71.16       50.55     26.73 o 
   4   9   1       45.23       35.57     18.52 o 
   5   9   1       70.78      121.82     83.61 o 
   6   9   1        0.17       19.33     36.86 o 
   7   9   1       29.93       28.64     95.39 o 
   8   9   1        8.68      -21.44     30.43 o 
   0  10   1       35.84       52.74     40.02 o 
   1  10   1       14.08       37.26     24.45 o 
   2   0   2    13341.42    12346.53     96.37 o 
   3   0   2    22180.60    21324.07    222.84 o 
   4   0   2    18955.33    18630.13    178.86 o 
   5   0   2     4724.37     3429.17     48.80 o 
   6   0   2      242.50      195.50     22.17 o 
   7   0   2        4.03        8.63      8.57 o 
   8   0   2       15.14       21.25     24.61 o 
   9   0   2     4070.99     3871.57    100.91 o 
  10   0   2     4518.91     5070.49    172.26 o 
  11   0   2      287.45      168.63     25.79 o 
  12   0   2     1288.21     1284.27    104.05 o 
  13   0   2      791.10      851.84     69.02 o 
  14   0   2      658.14      557.32     45.54 o 
  15   0   2      354.51      296.37     72.57 o 
  16   0   2     1139.04     1015.94   1124.96 o 
   1   1   2    11257.82    13185.51     80.68 o 
   2   1   2      119.27      146.62      8.04 o 
   3   1   2     3599.21     2966.40     48.49 o 
   4   1   2     4449.32     4727.66     62.65 o 
   5   1   2     3174.59     3103.47     26.07 o 
   6   1   2     6539.21     6311.86     56.30 o 
   7   1   2     6491.28     7074.59    111.74 o 
   8   1   2     2226.67     1880.20     37.02 o 
   9   1   2      200.11      146.79     15.88 o 
  10   1   2     1277.67     1131.20     47.93 o 
  11   1   2       88.21       46.98     11.99 o 
  12   1   2      321.43      317.11     23.43 o 
  13   1   2       37.42       16.64      6.10 o 
  14   1   2        3.90       -9.01     13.96 o 
  15   1   2       19.00        2.27     17.50 o 
  16   1   2       19.69       11.02     31.22 o 
  17   1   2       58.43       55.37     30.07 o 
   0   2   2     1521.40     1691.79     33.14 o 
   1   2   2     4233.83     5092.76     49.13 o 
   2   2   2    10632.07    11405.30     77.56 o 
   3   2   2     3311.28     3744.15     34.99 o 
   4   2   2      207.79      261.12     17.98 o 
   5   2   2        2.08       12.60      7.51 o 
   6   2   2        5.67       13.35      7.78 o 
   7   2   2      849.72      981.65     48.89 o 
   8   2   2       42.89       60.90     22.40 o 
   9   2   2        0.93        9.14      7.66 o 
  10   2   2      197.35      228.88     38.66 o 
  11   2   2      277.33      237.56     58.80 o 
  12   2   2      240.23      213.06     20.00 o 
  13   2   2       33.74       30.19     14.56 o 
  14   2   2       98.81       80.35     19.78 o 
  15   2   2       78.07       40.92     26.87 o 
  16   2   2       40.44       50.17     22.73 o 
  17   2   2        3.12       12.64     24.62 o 
  18   2   2        0.06      -42.05     42.05 o 
   1   3   2     2191.53     1764.22     39.61 o 
   2   3   2     5018.79     5153.60     58.17 o 
   3   3   2     1844.31     1261.77     29.80 o 
   4   3   2     7099.60     7187.83    114.25 o 
   5   3   2      229.97      202.17     18.05 o 
   6   3   2     4751.49     4752.07     91.33 o 
   7   3   2     3315.93     4000.59     74.25 o 
   8   3   2     3055.97     2892.41     75.20 o 
   9   3   2     1968.10     2092.59     70.88 o 
  10   3   2     1565.03     1588.95    104.81 o 
  11   3   2      149.41      123.22     41.78 o 
  12   3   2      148.60      207.51     44.42 o 
  13   3   2      204.32      130.63     20.21 o 
  14   3   2       15.81       24.25     22.48 o 
  15   3   2        0.10      -20.89     28.76 o 
  16   3   2       91.79       39.95     36.06 o 
  17   3   2        6.20       40.55     28.32 o 
  18   3   2       30.86       59.33     39.12 o 
   0   4   2    10825.14    10311.81    222.52 o 
   1   4   2     2838.17     2720.84     56.32 o 
   2   4   2     8219.94     8121.44    128.44 o 
   3   4   2     2638.91     2308.33     53.72 o 
   4   4   2     1357.14     1254.44     52.44 o 
   5   4   2      703.36      623.28     50.04 o 
   6   4   2      478.82      618.39     60.61 o 
   7   4   2        7.32       19.03     18.00 o 
   8   4   2     1190.95     1171.52    106.99 o 
   9   4   2      475.73      423.39     36.76 o 
  10   4   2      527.35      534.88     51.51 o 
  11   4   2      493.11      508.19     54.64 o 
  12   4   2      733.46      752.93     66.27 o 
  13   4   2      173.91      297.41     72.70 o 
  14   4   2      578.71      743.37    104.45 o 
  15   4   2       46.57       58.04     52.00 o 
  16   4   2       83.92       63.38     67.70 o 
  17   4   2       16.77       21.94     64.44 o 
  18   4   2        0.82      -22.20     31.89 o 
   1   5   2      700.20      827.47     74.89 o 
   2   5   2        5.14       21.78     12.25 o 
   3   5   2      166.69      187.36     28.68 o 
   4   5   2     1023.01      935.16     80.73 o 
   5   5   2      805.54      799.32     73.42 o 
   6   5   2     1566.38     1779.04     66.99 o 
   7   5   2       18.44       53.31     15.39 o 
   8   5   2      156.22      183.43     16.67 o 
   9   5   2      479.00      601.31     44.10 o 
  10   5   2       76.09       47.69     62.44 o 
  11   5   2        3.20       -0.90     29.48 o 
  12   5   2       34.67        1.20     29.01 o 
  13   5   2        2.38       23.96     28.83 o 
  14   5   2        6.50       62.37     27.31 o 
  15   5   2       18.58       37.47     29.34 o 
  16   5   2        4.45       66.67     30.23 o 
  17   5   2        0.97       -6.32     34.50 o 
   0   6   2       81.08      111.97     42.04 o 
   1   6   2      124.46       81.90     20.07 o 
   2   6   2      303.27      323.26     46.30 o 
   3   6   2      614.50      540.37     50.88 o 
   4   6   2      194.23      246.03     31.26 o 
   5   6   2      223.96      228.96     20.93 o 
   6   6   2       74.83       45.63     21.54 o 
   7   6   2      135.88       84.94     22.66 o 
   8   6   2      129.08       98.68     19.21 o 
   9   6   2        0.39       71.48     33.83 o 
  10   6   2        0.31        4.77     63.36 o 
  11   6   2        0.06       56.75     21.79 o 
  12   6   2       37.40       23.05     30.36 o 
  13   6   2       13.08       78.10     44.96 o 
  14   6   2       46.21       31.81     30.89 o 
  15   6   2        6.84       -5.49     48.19 o 
   1   7   2      145.40      150.87     19.95 o 
   2   7   2      236.42      224.86     38.48 o 
   3   7   2       41.59       52.66     19.07 o 
   4   7   2      336.91      332.34     33.45 o 
   5   7   2      213.57      242.34     22.35 o 
   6   7   2      354.50      346.71     38.34 o 
   7   7   2       35.64       62.72     28.27 o 
   8   7   2      352.78      416.00     60.98 o 
   9   7   2      114.20      151.35     43.10 o 
  10   7   2       80.04      145.95     59.55 o 
  11   7   2       57.74       56.85     44.02 o 
  12   7   2       29.77       84.76     57.10 o 
  13   7   2        2.18       16.90     40.99 o 
  14   7   2        6.14      -10.69     22.99 o 
   0   8   2     1059.35     1023.96    198.76 o 
   1   8   2      291.88      264.26     36.95 o 
   2   8   2       61.58       92.84     18.24 o 
   3   8   2        2.79      -27.40     27.40 o 
   4   8   2       26.96        5.75     14.29 o 
   5   8   2       20.62       65.18     32.22 o 
   6   8   2       26.85       10.82     24.71 o 
   7   8   2       22.02       81.29     26.46 o 
   8   8   2       29.85       58.36     61.21 o 
   9   8   2       10.83       10.56     55.27 o 
  10   8   2       83.22       16.83     60.75 o 
  11   8   2       31.36      -42.18     42.18 o 
   1   9   2        0.16       -4.43     29.88 o 
   2   9   2        0.07       14.34     26.58 o 
   3   9   2        4.17       53.01     29.65 o 
   4   9   2      103.54       39.38     22.17 o 
   5   9   2       45.67       26.16     18.92 o 
   6   9   2        1.33      -12.10     56.77 o 
   7   9   2       17.39       -2.40     34.10 o 
   8   9   2        1.20       18.87     36.09 o 
   0  10   2       22.63       12.48     17.88 o 
   1  10   2        1.81       30.12     26.12 o 
   1   1   3      789.83      892.10     19.08 o 
   2   1   3    62978.97    65954.95    215.32 o 
   3   1   3    34831.91    39695.84    287.06 o 
   4   1   3     2281.35     1749.02     42.93 o 
   5   1   3     3582.82     3487.86     58.52 o 
   6   1   3     4724.11     4785.76     45.34 o 
   7   1   3     3638.53     2930.17     53.46 o 
   8   1   3     6023.36     6636.99    110.06 o 
   9   1   3     3620.29     3440.73     46.21 o 
  10   1   3      326.40      282.78     27.75 o 
  11   1   3      408.33      417.99     28.98 o 
  12   1   3      474.07      420.27     36.38 o 
  13   1   3      125.20      108.04     28.81 o 
  14   1   3      132.19      121.61     13.22 o 
  15   1   3        1.19       11.84     12.62 o 
  16   1   3      105.59       18.61     24.99 o 
  17   1   3      201.70      170.02     52.23 o 
   0   2   3    21108.35    21977.04    175.46 o 
   1   2   3     9569.00     8262.73     58.57 o 
   2   2   3    40173.10    41592.70    247.03 o 
   3   2   3    41923.34    45913.57    176.43 o 
   4   2   3     2695.23     2057.34     28.85 o 
   5   2   3      650.28      749.40     68.47 o 
   6   2   3       55.02      123.92     10.67 o 
   7   2   3     1126.94     1289.16     41.40 o 
   8   2   3     1419.68     1532.54     47.49 o 
   9   2   3     2225.80     2601.38     69.02 o 
  10   2   3     1625.39     1629.53     56.25 o 
  11   2   3     1652.64     1828.16     99.86 o 
  12   2   3     1394.99     1419.75     90.75 o 
  13   2   3      620.99      652.08     49.13 o 
  14   2   3      653.06      749.38     83.19 o 
  15   2   3      285.45      206.22     25.44 o 
  16   2   3      110.35       78.59     22.72 o 
  17   2   3      138.71      131.42     65.42 o 
  18   2   3        5.17       -2.85     20.46 o 
   1   3   3     1277.54     1182.19     34.46 o 
   2   3   3       43.43       22.58      7.89 o 
   3   3   3       32.92       21.17      6.02 o 
   4   3   3     9310.53     9929.18    155.59 o 
   5   3   3     3009.09     2852.33     57.82 o 
   6   3   3     2685.11     2517.74     94.71 o 
   7   3   3     5305.80     5637.69     62.62 o 
   8   3   3     1725.66     1673.46     54.91 o 
   9   3   3      218.28      211.91     23.03 o 
  10   3   3      211.01      174.76     34.52 o 
  11   3   3      102.56       62.34     31.27 o 
  12   3   3       35.27       25.40     15.60 o 
  13   3   3       87.75       66.53     77.60 o 
  14   3   3        8.75       54.60     19.91 o 
  15   3   3       62.05       16.88     16.38 o 
  16   3   3       77.37       30.20     34.58 o 
  17   3   3       11.63       13.89     47.84 o 
  18   3   3       34.99      -35.51     46.14 o 
   0   4   3      195.62      294.13     40.56 o 
   1   4   3      416.90      319.94     28.32 o 
   2   4   3        8.85       -8.19     12.02 o 
   3   4   3     1668.58     1852.56     51.37 o 
   4   4   3      664.01      548.61     48.49 o 
   5   4   3       44.47       14.76     10.31 o 
   6   4   3        1.41       42.38     15.16 o 
   7   4   3       63.61       84.22     28.31 o 
   8   4   3       96.69       77.74     27.67 o 
   9   4   3        2.57       -4.07     15.35 o 
  10   4   3      270.86      286.63     27.61 o 
  11   4   3       73.45       73.80     22.89 o 
  12   4   3        1.86       -1.66     46.31 o 
  13   4   3       16.22       23.66     29.37 o 
  14   4   3        9.16       12.65     23.42 o 
  15   4   3        8.60        9.01     19.11 o 
  16   4   3       68.55       67.39     71.28 o 
  17   4   3       11.42       -1.68     44.16 o 
  18   4   3        2.67      -46.90     47.68 o 
   1   5   3      696.89      735.99     73.89 o 
   2   5   3      196.86      157.61     26.84 o 
   3   5   3     1932.37     2265.30     65.43 o 
   4   5   3     1017.29      925.62     82.22 o 
   5   5   3     1733.09     1735.30     55.58 o 
   6   5   3     2365.77     2679.64     74.14 o 
   7   5   3     1729.25     1609.68    172.39 o 
   8   5   3      239.79      360.20     37.69 o 
   9   5   3      302.16      338.76     34.03 o 
  10   5   3      226.32      319.72     27.95 o 
  11   5   3      158.20      189.49     34.58 o 
  12   5   3      104.61      129.90     35.92 o 
  13   5   3        9.08       47.10     50.87 o 
  14   5   3       22.56       40.31     36.18 o 
  15   5   3       35.67       20.19     19.53 o 
  16   5   3        2.97      -25.66     54.58 o 
  17   5   3       12.96       33.81     42.29 o 
   0   6   3     1614.59     1563.67    118.62 o 
   1   6   3     2308.82     2479.41     76.50 o 
   2   6   3      580.26      569.50     48.34 o 
   3   6   3      250.22      323.17     28.79 o 
   4   6   3      835.08      939.34     75.25 o 
   5   6   3      261.40      367.72     29.73 o 
   6   6   3       34.03       19.13     17.42 o 
   7   6   3      190.43      113.64     24.20 o 
   8   6   3        9.98      -12.35     30.02 o 
   9   6   3       91.85       65.39     14.58 o 
  10   6   3      121.22      151.15     33.68 o 
  11   6   3      144.61      113.19     40.89 o 
  12   6   3      173.67      105.38     33.76 o 
  13   6   3      266.31      335.97    128.71 o 
  14   6   3       40.27      129.76     59.17 o 
  15   6   3       14.96       65.89     38.28 o 
   1   7   3       40.65       28.91     21.69 o 
   2   7   3        0.96       36.55     22.82 o 
   3   7   3        1.76       16.66     19.53 o 
   4   7   3       10.95        8.43     35.22 o 
   5   7   3      122.90       97.57     18.01 o 
   6   7   3       48.06       29.90     14.33 o 
   7   7   3       97.13       86.98     27.12 o 
   8   7   3       22.22       39.28     27.96 o 
   9   7   3        0.14       -9.76     57.39 o 
  10   7   3       80.07       67.79     32.72 o 
  11   7   3        1.40      -25.57     52.76 o 
  12   7   3        5.15      -29.57     39.16 o 
  13   7   3        0.59      -13.36     33.94 o 
  14   7   3        0.39       30.91     40.35 o 
   0   8   3       52.38       52.28     27.76 o 
   1   8   3      223.29      234.67     21.27 o 
   2   8   3      158.97      147.56     26.88 o 
   3   8   3       28.05       23.15     15.95 o 
   4   8   3        0.61        0.73     22.90 o 
   5   8   3       32.23       38.96     20.64 o 
   6   8   3        5.66       36.59     41.06 o 
   7   8   3        1.88       20.85     48.54 o 
   8   8   3        0.76      -26.62     41.74 o 
   9   8   3        8.79       -0.76     29.01 o 
  10   8   3       18.85       51.27     42.79 o 
  11   8   3        1.56      -41.64     41.64 o 
   1   9   3      156.83      131.88     32.41 o 
   2   9   3        5.87       -0.49     25.52 o 
   3   9   3        3.49       16.51     16.96 o 
   4   9   3      106.68       96.26     36.02 o 
   5   9   3       37.02       17.94     19.29 o 
   6   9   3       18.44       44.36     30.35 o 
   7   9   3       15.68       48.70     58.96 o 
   8   9   3       29.72       43.39     42.72 o 
   0   0   4     2666.37     1980.33     50.59 o 
   1   0   4    45999.11    44644.76    587.21 o 
   2   0   4    26078.26    26707.52    255.87 o 
   3   0   4     2837.54     2392.36     55.26 o 
   4   0   4    10420.87    11864.69    128.80 o 
   5   0   4     6887.10     7068.01     90.74 o 
   6   0   4      197.36      199.59     26.12 o 
   7   0   4      953.53      931.69     51.75 o 
   8   0   4     5979.86     7496.82    164.49 o 
   9   0   4     2967.75     3504.28     57.33 o 
  10   0   4     1940.49     2093.64     89.42 o 
  11   0   4     3367.96     3793.56     90.82 o 
  12   0   4      797.52      863.89    107.19 o 
  13   0   4     1744.54     1652.00    141.99 o 
  14   0   4      734.52      617.10     72.28 o 
  15   0   4      410.89      409.55     65.75 o 
  16   0   4        6.19       10.12     25.33 o 
   1   1   4       13.09       13.81      6.84 o 
   2   1   4      395.82      340.06     30.57 o 
   3   1   4    15603.98    16599.77    173.72 o 
   4   1   4    19108.44    21802.11    151.59 o 
   5   1   4     2937.16     2631.62     29.31 o 
   6   1   4     3936.21     3674.31     41.06 o 
   7   1   4     5060.00     4780.19     79.57 o 
   8   1   4     1645.21     1363.50     31.55 o 
   9   1   4     2355.07     2336.90     55.63 o 
  10   1   4       80.29       45.69     13.27 o 
  11   1   4     1158.06     1034.28     86.34 o 
  12   1   4        0.11       22.70     18.46 o 
  13   1   4       12.93       26.69     12.78 o 
  14   1   4      189.25      192.54     26.72 o 
  15   1   4      150.43       98.18     17.17 o 
  16   1   4      104.61       42.72     24.81 o 
  17   1   4       22.43       -4.08     23.92 o 
   0   2   4      598.94      683.79     83.60 o 
   1   2   4      190.26      301.28     23.62 o 
   2   2   4       45.11       45.85     13.82 o 
   3   2   4      127.31      178.97     16.80 o 
   4   2   4      632.38      531.70     31.63 o 
   5   2   4     2673.79     3009.52     64.88 o 
   6   2   4     1187.52     1381.97     55.38 o 
   7   2   4       23.08       49.54     22.71 o 
   8   2   4        0.49       12.51     15.29 o 
   9   2   4      125.03      152.67     22.68 o 
  10   2   4       63.15       38.36     22.87 o 
  11   2   4        0.33       25.68     25.93 o 
  12   2   4      216.46      214.15     24.72 o 
  13   2   4        4.40        4.39     17.07 o 
  14   2   4       37.89       14.82     16.09 o 
  15   2   4        0.27       32.03     20.29 o 
  16   2   4       30.75       35.85     16.50 o 
  17   2   4       59.56       42.00     53.28 o 
  18   2   4        3.27       -6.46     19.23 o 
   1   3   4     2158.67     2303.36     35.52 o 
   2   3   4      912.87     1239.30     26.73 o 
   3   3   4       35.92       89.31      8.97 o 
   4   3   4     1766.29     1890.65     44.29 o 
   5   3   4     6924.70     7101.40    101.77 o 
   6   3   4      325.16      250.41     30.96 o 
   7   3   4     3202.76     3021.94     82.03 o 
   8   3   4     1825.09     1703.40     60.48 o 
   9   3   4     2016.85     2064.69     55.57 o 
  10   3   4     1632.78     1821.59    114.82 o 
  11   3   4      547.00      585.34     36.05 o 
  12   3   4      119.12      126.57     37.46 o 
  13   3   4      213.24      252.00     34.82 o 
  14   3   4       76.15       93.05     36.77 o 
  15   3   4       69.83       72.88     21.74 o 
  16   3   4        6.37       15.58     82.67 o 
  17   3   4       11.01       -9.73     33.34 o 
  18   3   4       46.26       87.72     64.82 o 
   0   4   4     5613.96     5177.75    123.20 o 
   1   4   4     6095.37     5364.03     91.54 o 
   2   4   4     1155.26     1034.81     39.37 o 
   3   4   4     4368.37     4312.66     53.06 o 
   4   4   4      220.85      260.92     38.29 o 
   5   4   4      607.86      587.53     54.12 o 
   6   4   4      380.97      518.55     41.55 o 
   7   4   4        0.34       37.50     16.44 o 
   8   4   4      234.14      282.99     35.90 o 
   9   4   4      331.90      382.14     42.21 o 
  10   4   4      643.36      798.58     71.51 o 
  11   4   4      530.93      585.74     49.93 o 
  12   4   4      381.99      375.43     37.93 o 
  13   4   4      774.97      664.44     87.32 o 
  14   4   4       93.22       80.32     26.55 o 
  15   4   4      309.84      364.81    117.55 o 
  16   4   4        9.14       48.42     31.39 o 
  17   4   4       30.91       -2.14     31.54 o 
   1   5   4        6.36       37.23      8.95 o 
   2   5   4      862.61      779.63     69.76 o 
   3   5   4      795.75      778.13     65.22 o 
   4   5   4       40.85       24.28     20.33 o 
   5   5   4     1298.71     1245.48     64.21 o 
   6   5   4      145.24      257.73     42.31 o 
   7   5   4       60.68       83.72     22.59 o 
   8   5   4       47.16       14.67     20.32 o 
   9   5   4      535.31      568.72     65.17 o 
  10   5   4       13.47       17.87     24.65 o 
  11   5   4       26.83       62.63     30.94 o 
  12   5   4        3.50       52.90     25.82 o 
  13   5   4       27.53       36.53     37.89 o 
  14   5   4       12.36       -0.54     30.13 o 
  15   5   4        1.36      -35.08     35.08 o 
  16   5   4       23.50      -29.27     32.54 o 
   0   6   4       59.41      139.65     40.31 o 
   1   6   4        2.12      -16.41     16.95 o 
   2   6   4       32.87       26.75     18.57 o 
   3   6   4      250.54      260.57     22.26 o 
   4   6   4      633.17      664.18     62.35 o 
   5   6   4      236.94      319.65     22.79 o 
   6   6   4       20.76        7.99     16.88 o 
   7   6   4       18.94       28.75     24.69 o 
   8   6   4      187.90      210.90     26.54 o 
   9   6   4       11.45       32.12     24.79 o 
  10   6   4        4.13       95.96     25.96 o 
  11   6   4        0.93       -0.30     20.14 o 
  12   6   4        9.03       26.41     67.79 o 
  13   6   4        1.55      -28.97     46.42 o 
  14   6   4       11.43       -9.63     36.61 o 
  15   6   4       25.97      -35.11     35.11 o 
   1   7   4       98.43      129.41     16.97 o 
   2   7   4      150.14      157.71     17.63 o 
   3   7   4      132.05       98.53     19.14 o 
   4   7   4        2.69        1.75     13.89 o 
   5   7   4      335.74      349.10     38.11 o 
   6   7   4      432.92      358.63     52.77 o 
   7   7   4      455.24      508.82     55.56 o 
   8   7   4       57.88       72.41     31.24 o 
   9   7   4      125.59      280.90     97.27 o 
  10   7   4        6.68      -16.58     38.68 o 
  11   7   4       34.69       15.18     23.84 o 
  12   7   4       17.79      -45.04     45.04 o 
  13   7   4        1.17       16.19     29.58 o 
   0   8   4      222.99      244.54     32.10 o 
   1   8   4      221.69      269.22     33.07 o 
   2   8   4        1.09      -19.38     21.27 o 
   3   8   4       85.18       72.59     35.01 o 
   4   8   4      104.83       98.89     22.95 o 
   5   8   4       33.58       41.91     23.48 o 
   6   8   4       61.71       25.00     43.60 o 
   7   8   4        0.07       19.31     50.28 o 
   8   8   4        2.78      -22.45     53.88 o 
   9   8   4       20.82       13.02     40.43 o 
  10   8   4        7.43      -50.87     56.00 o 
  11   8   4       71.31       18.84     48.73 o 
   1   9   4        9.29       34.40     22.41 o 
   2   9   4       36.32       28.58     21.74 o 
   3   9   4        9.56       26.02     21.44 o 
   4   9   4        5.37      -10.59     21.27 o 
   5   9   4       12.38        8.08     48.64 o 
   6   9   4       19.84       21.67     44.50 o 
   7   9   4        7.65      -20.69     39.31 o 
   8   9   4       35.27       34.17     55.36 o 
   1   1   5       20.43       44.70     13.69 o 
   2   1   5     1065.30     1431.54     25.54 o 
   3   1   5     1135.75     1394.07     48.53 o 
   4   1   5    12886.42    13502.01    121.64 o 
   5   1   5      272.28      267.09     22.28 o 
   6   1   5     6009.27     5143.14     84.78 o 
   7   1   5      872.92      773.66     21.24 o 
   8   1   5     4662.52     4361.44     51.71 o 
   9   1   5        2.61       15.06     13.86 o 
  10   1   5     3755.64     3807.65     88.92 o 
  11   1   5       42.05       30.94      9.35 o 
  12   1   5        8.70        4.92     13.24 o 
  13   1   5       30.35       32.48     14.82 o 
  14   1   5        3.75        2.87     18.46 o 
  15   1   5       10.70       23.64     26.35 o 
  16   1   5       41.32       41.63     23.85 o 
  17   1   5        9.64      -21.39     42.92 o 
   0   2   5    33470.86    30819.71    308.96 o 
   1   2   5     2841.08     2744.46     65.57 o 
   2   2   5    14161.73    12969.52    200.84 o 
   3   2   5      610.21      589.01     49.44 o 
   4   2   5     8765.73     9750.99     72.67 o 
   5   2   5     1037.48     1117.71     28.42 o 
   6   2   5      186.31      195.73     20.78 o 
   7   2   5        6.63       21.49     11.41 o 
   8   2   5       55.84      117.57     20.53 o 
   9   2   5       12.54       11.96     16.56 o 
  10   2   5     1774.80     2274.57     55.09 o 
  11   2   5       81.25       81.73     17.57 o 
  12   2   5     2294.04     2591.65     89.56 o 
  13   2   5      350.48      301.94     28.63 o 
  14   2   5     1094.83      978.08    114.35 o 
  15   2   5       24.78       28.10     28.03 o 
  16   2   5      169.26      117.26     30.01 o 
  17   2   5        0.02      -12.27     43.02 o 
  18   2   5       67.79       54.01     36.64 o 
   1   3   5     1093.92     1082.68     33.74 o 
   2   3   5     1360.54     1227.15     38.54 o 
   3   3   5     3349.11     3510.19     66.09 o 
   4   3   5      973.30      846.45     88.01 o 
   5   3   5      545.99      571.60     39.02 o 
   6   3   5     4276.75     4355.40     94.86 o 
   7   3   5        8.55       19.34     14.09 o 
   8   3   5     1594.23     1758.37     53.27 o 
   9   3   5      452.83      477.20     37.14 o 
  10   3   5      119.28      136.50     27.13 o 
  11   3   5        4.99        8.85     18.39 o 
  12   3   5      451.11      434.03     28.84 o 
  13   3   5        5.55       30.16     19.22 o 
  14   3   5       10.94       44.41     56.19 o 
  15   3   5       78.76       95.47     26.06 o 
  16   3   5      102.36       81.18     27.62 o 
  17   3   5        0.15       70.13     43.99 o 
  18   3   5       11.67       -1.15     16.17 o 
   0   4   5     3721.52     3482.54     67.47 o 
   1   4   5      214.05      209.84     27.42 o 
   2   4   5       10.19       17.47     16.33 o 
   3   4   5       71.57       76.03     11.15 o 
   4   4   5      549.57      672.71     51.55 o 
   5   4   5      328.49      399.47     37.49 o 
   6   4   5       16.65       35.57     11.87 o 
   7   4   5      171.77      249.13     22.72 o 
   8   4   5        6.52       -9.14     20.93 o 
   9   4   5       71.18       85.32     26.43 o 
  10   4   5      342.36      416.41     51.11 o 
  11   4   5       42.04       44.80     25.73 o 
  12   4   5        0.66       24.84     25.32 o 
  13   4   5       24.59       31.64     62.39 o 
  14   4   5       67.37       26.09     37.75 o 
  15   4   5       32.58        2.02     20.49 o 
  16   4   5        1.34        8.59     94.25 o 
  17   4   5       16.04      -30.88     30.88 o 
   1   5   5      385.12      408.42     34.13 o 
   2   5   5      278.14      362.68     36.46 o 
   3   5   5       36.56       23.83     12.50 o 
   4   5   5     2575.68     2672.29     64.41 o 
   5   5   5       86.14       97.62     25.27 o 
   6   5   5     3424.60     3490.60    113.49 o 
   7   5   5       60.57      120.60     57.15 o 
   8   5   5     1313.40     1414.64    130.79 o 
   9   5   5        5.81       38.05     23.09 o 
  10   5   5      246.32      360.47     37.17 o 
  11   5   5       89.35       99.92     37.51 o 
  12   5   5       66.00      138.46     32.58 o 
  13   5   5        1.50      -27.30     32.84 o 
  14   5   5        0.13       14.37     68.09 o 
  15   5   5        8.25       26.35     73.64 o 
  16   5   5       51.54       33.30     31.17 o 
   0   6   5     2290.96     2117.00    159.39 o 
   1   6   5       11.18       13.91     17.62 o 
   2   6   5     2430.93     2481.68     73.18 o 
   3   6   5      218.61      294.04     29.44 o 
   4   6   5      361.59      415.03     33.90 o 
   5   6   5       97.62       77.37     24.63 o 
   6   6   5       26.39       32.34     12.18 o 
   7   6   5      120.22       66.96     54.75 o 
   8   6   5      149.71      130.96     28.53 o 
   9   6   5        0.73       -5.50     18.60 o 
  10   6   5      357.09      344.48     34.93 o 
  11   6   5       26.66        4.58     26.21 o 
  12   6   5      322.71      348.85    103.90 o 
  13   6   5        1.62       37.79     36.45 o 
  14   6   5       44.44       59.38     40.17 o 
  15   6   5        6.50       31.48     33.52 o 
   1   7   5        7.82       48.99     16.70 o 
   2   7   5      685.23      548.21     42.69 o 
   3   7   5      100.81      148.03     17.55 o 
   4   7   5       44.44        8.68     18.75 o 
   5   7   5       31.53       56.14     19.52 o 
   6   7   5       35.23       60.52     24.76 o 
   7   7   5       12.82       19.90     29.71 o 
   8   7   5      252.58      308.76     46.96 o 
   9   7   5        2.26       -0.96     23.37 o 
  10   7   5        0.57      -24.94     55.58 o 
  11   7   5        2.48       25.15     31.30 o 
  12   7   5        8.50       -9.88     42.54 o 
  13   7   5        1.04       18.41     52.82 o 
   0   8   5       35.35      106.80     30.00 o 
   1   8   5        2.75       66.01     41.12 o 
   2   8   5       31.25       19.18     19.86 o 
   3   8   5       29.37       12.47     21.05 o 
   4   8   5        4.55       -3.89     19.20 o 
   5   8   5        4.99       31.15     25.20 o 
   6   8   5      125.98       76.47     22.57 o 
   7   8   5        0.90       83.43     33.58 o 
   8   8   5        1.77       -5.22     40.27 o 
   9   8   5       30.88       95.97     48.55 o 
  10   8   5        6.45        6.92     40.46 o 
  11   8   5        1.57       36.69     41.62 o 
   1   9   5        2.73       -2.07     29.31 o 
   2   9   5       24.14       50.22     21.59 o 
   3   9   5        1.51       -1.14     27.84 o 
   4   9   5       16.05       44.36     25.29 o 
   5   9   5       34.15       52.70     31.31 o 
   6   9   5       42.80       28.09     37.20 o 
   7   9   5        6.20       45.61     56.32 o 
   8   9   5       43.01       86.19     52.19 o 
   2   0   6      130.87      200.23     32.40 o 
   3   0   6     8504.76     7995.20     96.40 o 
   4   0   6      708.82      816.41    113.22 o 
   5   0   6      381.31      429.25     53.15 o 
   6   0   6       11.73       11.60     10.40 o 
   7   0   6        8.26       -8.89     12.58 o 
   8   0   6      670.69      702.85     78.63 o 
   9   0   6     1140.41     1406.34    117.94 o 
  10   0   6       85.37       29.60     13.72 o 
  11   0   6     7901.05     8775.26    476.44 o 
  12   0   6        8.95      -15.22     16.45 o 
  13   0   6      825.52      865.18    127.63 o 
  14   0   6       22.61      -19.94     36.03 o 
  15   0   6      708.15      651.80    102.16 o 
  16   0   6       38.18       87.48     25.00 o 
  17   0   6      245.40      266.03     85.30 o 
   1   1   6       27.53       14.05     29.17 o 
   2   1   6      140.63      190.21     15.78 o 
   3   1   6     9209.95     9534.89     84.88 o 
   4   1   6      225.26      250.02     28.50 o 
   5   1   6    10157.41    10033.03    170.48 o 
   6   1   6      505.18      514.71     30.30 o 
   7   1   6     6624.67     6040.40    105.56 o 
   8   1   6        1.18      -10.15     12.79 o 
   9   1   6     2309.70     2307.36     73.06 o 
  10   1   6        0.75      -14.71     14.71 o 
  11   1   6      521.55      529.98     43.21 o 
  12   1   6        6.54        2.83      9.09 o 
  13   1   6      111.50      117.89     15.27 o 
  14   1   6       22.07        9.28     12.33 o 
  15   1   6        4.52       38.94     26.32 o 
  16   1   6        0.60       -4.52     19.80 o 
  17   1   6      113.12      164.22     57.98 o 
  18   1   6       10.89       38.79     25.87 o 
   0   2   6      100.38      119.81     33.06 o 
   1   2   6     1630.58     1300.55     29.96 o 
   2   2   6       12.25       10.88     18.21 o 
   3   2   6     2851.97     3342.55     41.69 o 
   4   2   6     2811.43     2831.68     58.06 o 
   5   2   6     2524.73     2667.90     49.98 o 
   6   2   6      838.79     1059.11     41.25 o 
   7   2   6       93.93      116.48     16.90 o 
   8   2   6       95.61      132.12     23.51 o 
   9   2   6      136.17      142.35     31.03 o 
  10   2   6       31.72       14.19     22.45 o 
  11   2   6      215.93      263.60     23.22 o 
  12   2   6        7.87       -6.22     24.55 o 
  13   2   6       12.66       19.26     18.05 o 
  14   2   6        2.71      -17.06     17.06 o 
  15   2   6        9.63       22.19     21.81 o 
  16   2   6        0.02      -21.01     48.36 o 
  17   2   6        0.10      -45.46     45.46 o 
  18   2   6        4.49       31.77     43.07 o 
   1   3   6        9.57       24.08      6.37 o 
   2   3   6        0.47       38.87     21.90 o 
   3   3   6     3422.32     3839.00     61.65 o 
   4   3   6      143.13      123.19     34.77 o 
   5   3   6    27125.53    29850.21    142.46 o 
   6   3   6     1865.60     2118.04     44.77 o 
   7   3   6     1952.09     1686.30     51.18 o 
   8   3   6       11.58       17.34     13.91 o 
   9   3   6     2416.35     2484.37     52.64 o 
  10   3   6       93.76      128.20     28.10 o 
  11   3   6       57.20      101.62     28.80 o 
  12   3   6       19.51       39.33     17.66 o 
  13   3   6       77.17       93.59     17.70 o 
  14   3   6       33.55       42.99     11.94 o 
  15   3   6       54.89       20.27     24.28 o 
  16   3   6       20.06        7.13    102.50 o 
  17   3   6       98.82      139.72     96.49 o 
  18   3   6        0.88       -3.51     46.95 o 
   0   4   6      406.82      507.34     50.02 o 
   1   4   6    10707.35    10503.27     84.27 o 
   2   4   6       11.23        2.10     10.86 o 
   3   4   6     6202.75     6829.84     58.97 o 
   4   4   6      112.57      120.11     20.19 o 
   5   4   6     2520.79     2868.07     65.79 o 
   6   4   6       47.85       20.07     15.91 o 
   7   4   6      780.11      702.45     56.45 o 
   8   4   6       20.77       29.61     19.03 o 
   9   4   6     2642.00     2715.95    367.77 o 
  10   4   6      131.19      105.19     32.36 o 
  11   4   6      329.84      408.06     32.57 o 
  12   4   6        4.35      -21.14     42.11 o 
  13   4   6      714.57      775.40     84.02 o 
  14   4   6       10.11       -0.95     28.38 o 
  15   4   6      256.38      277.35     90.11 o 
  16   4   6        3.67       27.33     24.57 o 
  17   4   6       11.43       -9.05    111.85 o 
   1   5   6      322.41      269.71     40.80 o 
   2   5   6       58.99       43.42     19.95 o 
   3   5   6      205.37      121.44     27.32 o 
   4   5   6      260.22      269.16     24.19 o 
   5   5   6      959.07      901.02     73.04 o 
   6   5   6      272.05      290.93     49.11 o 
   7   5   6     1511.59     1774.45    141.90 o 
   8   5   6       59.00       41.28     46.02 o 
   9   5   6        7.59       35.09     25.33 o 
  10   5   6       14.40       25.37     26.32 o 
  11   5   6       41.36       33.86     22.22 o 
  12   5   6        7.90       27.95     38.52 o 
  13   5   6        0.81       53.65     42.55 o 
  14   5   6        2.22       39.60     30.00 o 
  15   5   6       94.82      130.17     61.20 o 
  16   5   6        0.06       20.04     46.14 o 
   0   6   6       50.76      130.81     57.12 o 
   1   6   6      819.58      822.13     71.56 o 
   2   6   6        4.64       24.29     20.29 o 
   3   6   6       37.57       45.42     18.09 o 
   4   6   6       20.34       29.20     16.97 o 
   5   6   6        9.81        7.48     15.93 o 
   6   6   6        0.82       46.63     32.24 o 
   7   6   6       37.03       24.39     35.84 o 
   8   6   6        3.20       36.69     22.58 o 
   9   6   6        5.41        7.30     26.90 o 
  10   6   6       81.71       65.86     33.04 o 
  11   6   6       74.20      172.80     56.97 o 
  12   6   6       32.06       65.43     88.66 o 
  13   6   6       11.12       81.27     42.03 o 
  14   6   6       13.43       46.07     29.26 o 
  15   6   6        3.85       20.17     50.04 o 
   1   7   6      287.94      306.96     30.42 o 
   2   7   6        8.78       44.30     25.24 o 
   3   7   6     1148.51     1185.17    134.31 o 
   4   7   6       29.58       -6.45     22.55 o 
   5   7   6       40.39       69.70     19.35 o 
   6   7   6       26.20       87.82     18.86 o 
   7   7   6      787.00      745.90    144.16 o 
   8   7   6        0.03       50.34     33.60 o 
   9   7   6       74.79      112.72     28.32 o 
  10   7   6        2.18       58.05     88.35 o 
  11   7   6      112.06      142.51    161.92 o 
  12   7   6       11.60      -12.74     54.48 o 
  13   7   6        0.09       83.95     61.04 o 
   0   8   6        0.59      -32.44     32.44 o 
   1   8   6      464.83      500.59     57.16 o 
   2   8   6        0.10        9.62     22.58 o 
   3   8   6       40.76       61.47     22.05 o 
   4   8   6        1.12      -33.31     33.31 o 
   5   8   6       10.83      108.68     32.86 o 
   6   8   6        0.71      -34.52     34.52 o 
   7   8   6       13.46      -17.14     27.98 o 
   8   8   6       63.17       31.59     38.51 o 
   9   8   6       84.91       91.36     58.93 o 
  10   8   6        6.14       17.92     39.87 o 
  11   8   6       52.78       -0.03    115.04 o 
   1   9   6       57.14       18.27     18.38 o 
   2   9   6        7.16       -8.26     22.91 o 
   3   9   6       54.73       42.19     48.92 o 
   4   9   6        0.48       46.69     32.77 o 
   5   9   6        1.87       59.27     27.94 o 
   6   9   6        1.53       43.64     38.70 o 
   7   9   6        2.36      -41.24     41.24 o 
   1   1   7       20.51       29.46      8.43 o 
   2   1   7      385.04      420.49     37.97 o 
   3   1   7     1006.62     1099.58     68.08 o 
   4   1   7     4597.50     4475.99     57.13 o 
   5   1   7      584.86      749.07     35.94 o 
   6   1   7    12270.99    12916.06    194.89 o 
   7   1   7      542.94      394.53     38.94 o 
   8   1   7     6240.66     6182.33     75.55 o 
   9   1   7      382.15      376.00     31.67 o 
  10   1   7      891.98      859.79     67.05 o 
  11   1   7      276.22      385.95     36.59 o 
  12   1   7        1.99       58.23     18.91 o 
  13   1   7       16.23      -15.53     15.53 o 
  14   1   7        1.38       -3.13     13.25 o 
  15   1   7      103.09       62.00     24.80 o 
  16   1   7       70.20       95.78     24.40 o 
  17   1   7        3.09       39.94     33.58 o 
  18   1   7       95.69       83.10     43.62 o 
   0   2   7     9109.68     7908.89    180.50 o 
   1   2   7      631.32      397.32     32.90 o 
   2   2   7    19500.32    19726.67    170.96 o 
   3   2   7      378.36      317.19     25.92 o 
   4   2   7     9713.98     9882.74    156.86 o 
   5   2   7      509.49      644.38     51.87 o 
   6   2   7       87.89       89.18     12.86 o 
   7   2   7      111.24      150.96     25.37 o 
   8   2   7      485.28      485.10     41.85 o 
   9   2   7        0.78        6.06     29.24 o 
  10   2   7     2791.54     2956.55    120.69 o 
  11   2   7        0.81      -28.21     37.62 o 
  12   2   7     2743.19     3026.30    105.08 o 
  13   2   7      121.52      101.32     19.20 o 
  14   2   7      335.77      344.80     46.06 o 
  15   2   7       57.03       49.04     14.09 o 
  16   2   7      276.05      253.29     69.83 o 
  17   2   7       20.00       48.02     46.15 o 
  18   2   7        4.31       43.47     57.23 o 
   1   3   7      280.67      306.63     24.47 o 
   2   3   7     2859.89     2623.60     67.33 o 
   3   3   7       49.29       -2.81     10.15 o 
   4   3   7     1103.44      922.25     57.88 o 
   5   3   7      898.16      888.15     44.04 o 
   6   3   7     6728.93     7417.13     83.80 o 
   7   3   7        7.66       12.05     20.97 o 
   8   3   7      958.38     1014.33     91.03 o 
   9   3   7      189.04      152.94     28.59 o 
  10   3   7      113.56      165.38     19.47 o 
  11   3   7       81.76       14.42     18.72 o 
  12   3   7        8.67       51.56     25.88 o 
  13   3   7       32.82       34.44     18.38 o 
  14   3   7       41.14       14.10     17.74 o 
  15   3   7       23.50       40.47     17.04 o 
  16   3   7      115.73      107.36     38.39 o 
  17   3   7        2.47       26.33     37.76 o 
  18   3   7       38.34      -23.21     54.90 o 
   0   4   7      184.36      309.17     35.80 o 
   1   4   7      474.58      705.68     49.56 o 
   2   4   7      792.66      779.88     58.38 o 
   3   4   7      124.53      172.83     20.46 o 
   4   4   7        2.95       11.04     16.74 o 
   5   4   7       45.28       83.37     16.33 o 
   6   4   7       18.28       11.49     25.94 o 
   7   4   7        3.64      -13.92     17.86 o 
   8   4   7     1155.96     1219.59     93.45 o 
   9   4   7        5.27       14.73     17.42 o 
  10   4   7      184.70      237.03     29.30 o 
  11   4   7      251.74      205.74     25.29 o 
  12   4   7       42.01        7.67     23.13 o 
  13   4   7       10.57       36.43     30.69 o 
  14   4   7        6.24       14.89     20.24 o 
  15   4   7        1.53       15.91     26.57 o 
  16   4   7       14.49       54.70     41.56 o 
  17   4   7        5.02       12.22     26.82 o 
   1   5   7      111.34       63.42     27.97 o 
   2   5   7      558.60      503.09     39.00 o 
   3   5   7        2.79       14.66     28.45 o 
   4   5   7      952.85      935.00     73.16 o 
   5   5   7        0.61       24.59     16.36 o 
   6   5   7      715.57      746.15     62.27 o 
   7   5   7       21.76        5.55     25.37 o 
   8   5   7     1694.08     1955.62    178.23 o 
   9   5   7        1.67      -12.94     23.87 o 
  10   5   7      344.54      483.77     64.17 o 
  11   5   7      140.89      144.28     27.15 o 
  12   5   7      156.78      123.82     41.58 o 
  13   5   7       85.56      134.47     41.98 o 
  14   5   7        5.39      -36.08     36.08 o 
  15   5   7        3.71       39.75     26.25 o 
  16   5   7       30.21       70.66     50.82 o 
   0   6   7     2304.88     2689.18    200.87 o 
   1   6   7        2.78        7.57     18.10 o 
   2   6   7      669.21      692.18     52.31 o 
   3   6   7      128.65       98.37     28.97 o 
   4   6   7      270.30      369.09     33.59 o 
   5   6   7       81.36      100.75     16.12 o 
   6   6   7      146.29      233.34     41.98 o 
   7   6   7       12.57       14.82     51.23 o 
   8   6   7      131.39       30.84     57.43 o 
   9   6   7        7.69       31.28     22.14 o 
  10   6   7      156.76      135.95     29.32 o 
  11   6   7        2.22       59.48     31.17 o 
  12   6   7       83.74      136.51     46.15 o 
  13   6   7        1.46       21.23     33.00 o 
  14   6   7      210.48      291.20    134.76 o 
  15   6   7       20.75      -25.53    112.66 o 
   1   7   7        1.11       -3.38     21.27 o 
   2   7   7      118.87       36.51     20.14 o 
   3   7   7        3.24      -12.81     20.71 o 
   4   7   7       77.53       62.41     18.26 o 
   5   7   7       53.85       48.00     16.65 o 
   6   7   7        1.71       14.50     41.25 o 
   7   7   7        0.56      103.24     27.93 o 
   8   7   7       67.71       47.62     42.39 o 
   9   7   7       36.56       78.86     23.77 o 
  10   7   7        0.06       58.80     33.25 o 
  11   7   7        0.86        6.30     37.62 o 
  12   7   7        0.45      -39.48     39.48 o 
  13   7   7        3.06       37.76     30.19 o 
   0   8   7      208.07      184.92     46.21 o 
   1   8   7        9.69      -21.54     21.54 o 
   2   8   7        3.13       16.90     20.45 o 
   3   8   7        3.24       43.00     33.39 o 
   4   8   7       11.59       25.90     26.90 o 
   5   8   7        8.66       45.11     23.35 o 
   6   8   7       97.50       40.87     29.39 o 
   7   8   7        0.10       29.59     21.38 o 
   8   8   7       33.48        6.93     33.79 o 
   9   8   7        0.42       42.92     38.78 o 
  10   8   7        0.08        9.69     22.94 o 
   1   9   7       34.66       55.52     48.33 o 
   2   9   7       39.78       36.40     24.07 o 
   3   9   7        7.28       25.65     33.39 o 
   4   9   7       55.69       36.75     26.50 o 
   5   9   7        1.81       28.05     65.54 o 
   6   9   7       29.66        4.19     29.87 o 
   7   9   7        0.41       44.49     32.73 o 
   0   0   8      632.14      311.57     71.99 o 
   1   0   8    23775.79    25235.62    410.99 o 
   2   0   8     9499.30     9097.09    140.14 o 
   3   0   8     6842.42     6113.14    253.57 o 
   4   0   8     1182.73     1164.57     49.75 o 
   5   0   8     4745.40     4482.27    111.00 o 
   6   0   8        4.21       10.72     14.62 o 
   7   0   8     1235.50     1598.16     60.18 o 
   8   0   8      572.82      570.23     61.40 o 
   9   0   8     1857.92     1897.34     88.84 o 
  10   0   8      160.88      246.68     30.02 o 
  11   0   8      943.80      858.60     74.69 o 
  12   0   8      958.42      961.90    194.02 o 
  13   0   8     1152.28     1219.20    214.80 o 
  14   0   8      256.80      252.85     58.57 o 
  15   0   8      554.09      554.19    124.15 o 
  16   0   8       43.78        7.38     23.79 o 
  17   0   8       61.99       40.32     25.37 o 
   1   1   8      191.66      153.34     17.29 o 
   2   1   8      201.87      236.14     33.54 o 
   3   1   8     5395.90     5279.95     62.12 o 
   4   1   8      797.32      755.25     31.59 o 
   5   1   8     4942.89     5062.78     86.99 o 
   6   1   8      700.23      575.98     50.10 o 
   7   1   8     3994.26     4090.65     48.83 o 
   8   1   8      784.99      691.98     48.69 o 
   9   1   8      437.68      442.10     43.10 o 
  10   1   8      279.16      297.84     26.52 o 
  11   1   8      581.45      595.31     44.94 o 
  12   1   8      386.40      347.85     40.18 o 
  13   1   8       69.28       51.31     20.49 o 
  14   1   8        1.43       -3.78     17.50 o 
  15   1   8       19.00        1.75     27.82 o 
  16   1   8       20.81       15.51     18.03 o 
  17   1   8      104.52       90.53     41.31 o 
  18   1   8        0.22        2.20     40.51 o 
   0   2   8      384.67      362.77     44.29 o 
   1   2   8       31.29       54.67     10.49 o 
   2   2   8      943.98      766.37     43.96 o 
   3   2   8      369.95      330.60     41.70 o 
   4   2   8     1064.87      946.09     37.16 o 
   5   2   8        1.78       -9.03     13.12 o 
   6   2   8      205.35      362.88     37.89 o 
   7   2   8      211.19      193.37     32.00 o 
   8   2   8       26.74       31.69     13.45 o 
   9   2   8       27.76       27.09     14.85 o 
  10   2   8       31.24        7.40     12.72 o 
  11   2   8       67.57       70.44     28.34 o 
  12   2   8      272.72      226.60     37.08 o 
  13   2   8       81.48       41.65     24.77 o 
  14   2   8      190.27      171.12     29.22 o 
  15   2   8        5.93       53.33     17.46 o 
  16   2   8        3.98       34.02     27.84 o 
  17   2   8       27.70        7.56     30.32 o 
  18   2   8        0.55       -4.85     29.41 o 
   1   3   8      779.69      684.78     62.82 o 
   2   3   8     1881.91     2129.80     52.43 o 
   3   3   8     3234.62     3041.87     54.37 o 
   4   3   8       58.66       18.18     19.24 o 
   5   3   8     1477.61     1280.03     70.05 o 
   6   3   8     1414.54     1226.72    123.09 o 
   7   3   8     1822.24     2023.46     58.73 o 
   8   3   8     1450.72     1407.79    125.92 o 
   9   3   8     1397.79     1420.09    131.94 o 
  10   3   8      222.45      344.00     28.81 o 
  11   3   8      500.89      542.92     42.41 o 
  12   3   8       12.28       24.66     16.30 o 
  13   3   8       46.45       71.13     28.13 o 
  14   3   8       24.51       81.90     20.76 o 
  15   3   8       36.91       28.55     45.50 o 
  16   3   8        1.27       18.15     23.75 o 
  17   3   8       27.54       19.97     40.85 o 
   0   4   8     1308.72     1128.74    116.53 o 
   1   4   8     5833.70     6282.34     55.87 o 
   2   4   8     2162.85     2067.63     51.21 o 
   3   4   8     1172.15     1079.05     67.70 o 
   4   4   8      598.10      600.21     47.92 o 
   5   4   8      150.97      152.85     20.55 o 
   6   4   8      257.06      311.27     26.35 o 
   7   4   8       41.07       58.97     14.64 o 
   8   4   8      139.74      171.41     44.02 o 
   9   4   8      402.37      347.42     29.62 o 
  10   4   8      112.50      183.38     34.18 o 
  11   4   8      481.08      492.42     36.82 o 
  12   4   8      198.01      213.05     20.72 o 
  13   4   8      392.23      362.12     65.20 o 
  14   4   8       84.98       57.52     25.40 o 
  15   4   8      155.73      109.87     79.02 o 
  16   4   8       20.43       -3.94     27.14 o 
  17   4   8       27.13       68.12     67.75 o 
   1   5   8       41.70       33.54     28.93 o 
   2   5   8      675.57      625.87     45.13 o 
   3   5   8        5.65        7.03     22.10 o 
   4   5   8      393.50      354.66     25.98 o 
   5   5   8     1373.36     1312.18     86.59 o 
   6   5   8       18.21       20.88     18.76 o 
   7   5   8        4.26      -10.04     31.55 o 
   8   5   8      132.42      140.20     20.98 o 
   9   5   8      363.28      363.99     30.42 o 
  10   5   8      332.50      272.15     42.44 o 
  11   5   8        2.89      -20.48     25.34 o 
  12   5   8        7.16       49.27     26.11 o 
  13   5   8       18.38        2.38     25.76 o 
  14   5   8        0.01       52.89     36.84 o 
  15   5   8        6.62       63.54     65.00 o 
  16   5   8        5.46      -35.35     35.35 o 
   0   6   8      414.86      417.23     56.94 o 
   1   6   8      107.45       88.32     32.72 o 
   2   6   8        3.90      -13.84     18.57 o 
   3   6   8      280.25      294.94     29.83 o 
   4   6   8      788.97      868.11     68.01 o 
   5   6   8        0.73      -16.80     16.80 o 
   6   6   8        3.21        9.83     25.06 o 
   7   6   8        1.08       46.57     27.01 o 
   8   6   8      155.30       76.66     35.58 o 
   9   6   8        1.57       37.27     21.08 o 
  10   6   8        8.78        1.38     27.38 o 
  11   6   8        0.47       25.22     26.78 o 
  12   6   8       15.09       66.32     34.97 o 
  13   6   8       17.28       55.69     59.42 o 
  14   6   8        4.00       12.87     35.27 o 
   1   7   8        9.06       43.51     19.41 o 
   2   7   8        5.94       29.06     27.58 o 
   3   7   8      175.85      130.21     45.12 o 
   4   7   8       59.23       98.39     20.16 o 
   5   7   8      300.86      252.44     81.42 o 
   6   7   8      151.62      139.92     29.84 o 
   7   7   8      170.09      256.25     47.14 o 
   8   7   8       53.69       46.24     24.73 o 
   9   7   8      133.44      192.20     70.30 o 
  10   7   8       15.38       89.95     48.16 o 
  11   7   8        2.45       10.04     45.82 o 
  12   7   8        2.16      -12.60     23.69 o 
   0   8   8      315.49      371.52     74.54 o 
   1   8   8       72.97       75.88     19.67 o 
   2   8   8        4.93       18.37     51.78 o 
   3   8   8       92.31       85.33     20.68 o 
   4   8   8       92.26       73.05     37.70 o 
   5   8   8       12.39      -11.10     45.62 o 
   6   8   8        2.52      -28.92     28.92 o 
   7   8   8        0.12       30.58     28.44 o 
   8   8   8        2.92      -11.04     20.02 o 
   9   8   8       45.47      -13.67     39.71 o 
  10   8   8       19.90       -7.41     65.53 o 
   1   9   8       35.62       54.18     22.61 o 
   2   9   8       23.62        5.81     44.36 o 
   3   9   8        8.07       47.72     29.86 o 
   4   9   8       23.60       11.24     19.77 o 
   5   9   8        0.56       -1.72     39.57 o 
   6   9   8       85.24      102.48     46.13 o 
   1   1   9     1107.74     1106.88     31.75 o 
   2   1   9     7589.40     6798.05    163.96 o 
   3   1   9     5003.95     4952.18     88.58 o 
   4   1   9     2265.90     1841.44     48.76 o 
   5   1   9     2821.58     2441.04     57.15 o 
   6   1   9     2982.71     3206.18     50.08 o 
   7   1   9      836.56      765.38     61.51 o 
   8   1   9     2023.33     2188.09     60.60 o 
   9   1   9     1965.15     2217.17    110.09 o 
  10   1   9      316.73      347.31     36.63 o 
  11   1   9      225.52      314.61     25.55 o 
  12   1   9      132.70       38.81     30.39 o 
  13   1   9        3.08        8.91     15.88 o 
  14   1   9      185.56      143.87     21.79 o 
  15   1   9        0.44       38.27     48.77 o 
  16   1   9       79.63       61.63     36.23 o 
  17   1   9       12.14       56.09     35.04 o 
  18   1   9       13.36      106.97     89.98 o 
   0   2   9    10678.62    12474.39    281.89 o 
   1   2   9     9382.71     8847.21    167.71 o 
   2   2   9     6533.81     6361.60    111.52 o 
   3   2   9     6181.70     6180.83    115.81 o 
   4   2   9     1869.28     1322.11     36.42 o 
   5   2   9       78.83      102.12     18.15 o 
   6   2   9      140.01       95.09     19.29 o 
   7   2   9        1.80       46.64     20.03 o 
   8   2   9     1550.35     1540.94    112.57 o 
   9   2   9      330.92      396.36     44.16 o 
  10   2   9      496.37      396.37     32.59 o 
  11   2   9      649.09      771.63     62.53 o 
  12   2   9     1190.06     1225.46    106.60 o 
  13   2   9      396.42      461.37     51.80 o 
  14   2   9      295.29      344.21     38.72 o 
  15   2   9      215.10      290.54     50.68 o 
  16   2   9       15.53       35.42     35.85 o 
  17   2   9       64.36       70.23     39.89 o 
  18   2   9        1.18       57.60     38.91 o 
   1   3   9       13.07        9.29     10.96 o 
   2   3   9     1305.90     1287.89     52.69 o 
   3   3   9      728.52      585.33     49.70 o 
   4   3   9      311.44      221.56     31.72 o 
   5   3   9     1123.24     1159.95    102.81 o 
   6   3   9      347.18      309.55     36.51 o 
   7   3   9     1494.25     1579.48    133.89 o 
   8   3   9      692.07      772.42     75.77 o 
   9   3   9      306.61      299.06     48.16 o 
  10   3   9      278.33      361.27     31.88 o 
  11   3   9       29.60       37.58     28.54 o 
  12   3   9       97.16       73.43     21.42 o 
  13   3   9       73.40       32.60     13.83 o 
  14   3   9        1.13      -16.21     21.02 o 
  15   3   9       44.42       52.25     38.76 o 
  16   3   9       17.51      -16.83     27.99 o 
  17   3   9        7.04      -36.04     36.04 o 
   0   4   9      277.18      399.06     36.79 o 
   1   4   9      121.43       98.21     15.81 o 
   2   4   9      396.24      402.56     26.85 o 
   3   4   9      312.01      369.70     29.75 o 
   4   4   9      382.01      290.02     18.09 o 
   5   4   9        0.92       17.20     33.50 o 
   6   4   9      645.03      577.88     58.40 o 
   7   4   9      303.91      288.18     24.12 o 
   8   4   9     2001.58     2357.50     81.12 o 
   9   4   9      107.34      161.16     55.14 o 
  10   4   9        1.04       16.39     23.36 o 
  11   4   9       12.48       11.74     15.52 o 
  12   4   9        2.11       -4.38     21.67 o 
  13   4   9        2.42       38.09     18.58 o 
  14   4   9       84.84       92.28     26.06 o 
  15   4   9        1.11       21.46     31.21 o 
  16   4   9        0.37       37.94     34.30 o 
   1   5   9      168.88      192.06     30.63 o 
   2   5   9      263.55      226.45     29.32 o 
   3   5   9      417.29      343.30     26.56 o 
   4   5   9     1669.02     1639.73     69.32 o 
   5   5   9     1297.04     1275.04     91.93 o 
   6   5   9     1065.22     1143.29     95.88 o 
   7   5   9      935.99      911.51     85.35 o 
   8   5   9     1092.91     1161.91     90.89 o 
   9   5   9       10.16        9.14     27.38 o 
  10   5   9       50.54       36.35     19.51 o 
  11   5   9      100.61      165.97     45.76 o 
  12   5   9       25.98       24.66     18.95 o 
  13   5   9        4.46       12.25     25.03 o 
  14   5   9       19.32       88.21     39.96 o 
  15   5   9        0.13      -15.03     35.64 o 
   0   6   9      239.37      309.02     33.78 o 
   1   6   9     1282.03     1281.24     91.75 o 
   2   6   9     1175.57     1178.15    106.12 o 
   3   6   9      159.08      232.29     18.68 o 
   4   6   9      437.06      535.97     45.48 o 
   5   6   9      280.08      289.27     41.23 o 
   6   6   9      482.62      389.65     64.03 o 
   7   6   9       53.88       35.43     25.96 o 
   8   6   9       32.44       91.98     28.90 o 
   9   6   9      168.40      100.23     28.54 o 
  10   6   9      376.90      306.55     54.39 o 
  11   6   9       59.73       48.41     23.73 o 
  12   6   9      111.29       94.13     58.10 o 
  13   6   9       80.00      111.54     56.75 o 
  14   6   9       24.74       -2.55     64.10 o 
   1   7   9        5.29       15.45     31.62 o 
   2   7   9        2.31       51.47     22.47 o 
   3   7   9       50.18       29.31     21.84 o 
   4   7   9       28.16       18.50     28.52 o 
   5   7   9       71.47       21.42     27.52 o 
   6   7   9       71.34       48.68     24.90 o 
   7   7   9      114.33       79.39     22.45 o 
   8   7   9        0.61       27.07     27.04 o 
   9   7   9       20.99       -4.21     26.12 o 
  10   7   9       16.45       43.83     23.06 o 
  11   7   9        3.06       28.72     23.25 o 
  12   7   9        4.16       41.38     33.13 o 
   0   8   9        5.57       63.68     44.41 o 
   1   8   9       34.92       12.07     22.40 o 
   2   8   9       57.84      110.21     25.32 o 
   3   8   9       10.66       90.26     27.26 o 
   4   8   9       27.51       22.28     43.88 o 
   5   8   9        4.27       10.56     74.52 o 
   6   8   9        1.28       17.50     33.17 o 
   7   8   9       10.85       44.28     28.22 o 
   8   8   9        4.89       16.22     24.15 o 
   1   9   9       12.66       95.59     43.06 o 
   2   9   9        0.29       15.28     21.43 o 
   3   9   9        3.83       28.97     24.86 o 
   4   9   9       25.11       22.94     25.10 o 
   5   9   9        5.20       26.09     26.33 o 
   0   0  10    13008.85    13426.95    419.54 o 
   1   0  10     2114.11     2357.27     82.25 o 
   2   0  10     5029.05     4780.97    119.47 o 
   3   0  10     1565.97     1272.30     63.20 o 
   4   0  10     8260.30     7979.73    208.57 o 
   5   0  10     2004.85     1869.24     63.74 o 
   6   0  10      427.08      369.35     51.40 o 
   7   0  10      894.37      945.15    119.66 o 
   8   0  10        5.75      -20.88     20.88 o 
   9   0  10     1451.02     1431.71     70.87 o 
  10   0  10     3825.68     3888.51    160.99 o 
  11   0  10       82.89       82.65     29.66 o 
  12   0  10      306.45      355.01     59.04 o 
  13   0  10      683.44      606.73    130.17 o 
  14   0  10      557.75      644.78    101.72 o 
  15   0  10      227.44      209.72     68.85 o 
  16   0  10      104.58       90.78     49.20 o 
  17   0  10       27.43       52.34     43.10 o 
   1   1  10      214.01      290.91     22.25 o 
   2   1  10       80.80        9.33     20.54 o 
   3   1  10     1145.47      958.34     35.86 o 
   4   1  10     5078.53     4944.56     89.45 o 
   5   1  10     1147.57     1017.06     40.81 o 
   6   1  10     1862.29     1771.30     39.96 o 
   7   1  10      415.82      474.77     33.02 o 
   8   1  10     3069.59     3282.55     84.28 o 
   9   1  10      114.43       88.34     51.15 o 
  10   1  10      465.82      526.64     35.47 o 
  11   1  10      151.91      116.43     33.54 o 
  12   1  10       20.78        1.81     24.58 o 
  13   1  10       20.70       -3.10     22.97 o 
  14   1  10        3.92       10.78     34.49 o 
  15   1  10       76.13       26.63     28.79 o 
  16   1  10       17.14       99.52     33.62 o 
  17   1  10       23.95       46.90     27.42 o 
  18   1  10       32.24       37.02     71.77 o 
   1   2  10      367.72      467.68     56.40 o 
   2   2  10      106.40      105.52     38.86 o 
   3   2  10       18.99      -20.71     20.71 o 
   4   2  10      164.19      169.44     25.43 o 
   5   2  10      368.48      274.97     39.64 o 
   6   2  10      132.48      187.69     28.45 o 
   7   2  10       53.16      147.82     45.28 o 
   8   2  10       26.39       66.56     23.30 o 
   9   2  10      242.21      301.51     28.16 o 
  10   2  10        1.69       38.92     31.89 o 
  11   2  10        2.63       26.80     15.89 o 
  12   2  10        1.65       75.56     29.05 o 
  13   2  10       43.31       83.24     42.08 o 
  14   2  10       17.06       19.69     24.48 o 
  15   2  10        1.26       32.72     29.86 o 
  16   2  10       24.92       -8.27     23.05 o 
  17   2  10        0.04       61.26     37.58 o 
   1   3  10      897.26      743.37     63.53 o 
   2   3  10       59.49      142.70     22.74 o 
   3   3  10     1819.97     1723.66     74.53 o 
   4   3  10     1554.73     1468.56     99.31 o 
   5   3  10      649.24      697.43     59.42 o 
   6   3  10     1887.01     2053.84     60.98 o 
   7   3  10     1323.20     1588.11    139.19 o 
   8   3  10      624.39      743.30     71.21 o 
   9   3  10      485.73      583.27     45.91 o 
  10   3  10     1400.02     1619.49    150.24 o 
  11   3  10       37.74       66.93     23.22 o 
  12   3  10       14.81       20.40     23.74 o 
  13   3  10      186.59      124.10     33.95 o 
  14   3  10       55.04      111.29     28.63 o 
  15   3  10       46.98       48.51     21.66 o 
  16   3  10        7.87       12.13     62.11 o 
  17   3  10        6.42       46.21     32.32 o 
   0   4  10     2259.07     2401.76    140.00 o 
   1   4  10     2775.37     2682.39     66.00 o 
   2   4  10     2862.71     2967.62     69.14 o 
   3   4  10      166.13      175.81     23.92 o 
   4   4  10      663.82      712.04     46.28 o 
   5   4  10        7.76       12.91     17.18 o 
   6   4  10      478.40      540.39     73.31 o 
   7   4  10       10.14       37.06     31.73 o 
   8   4  10      268.43      284.63     29.05 o 
   9   4  10      475.74      398.75     36.84 o 
  10   4  10       64.19       39.29     27.09 o 
  11   4  10      586.24      645.52     64.93 o 
  12   4  10      390.56      381.67     43.80 o 
  13   4  10       64.65       93.92     23.65 o 
  14   4  10      219.78      197.45     54.71 o 
  15   4  10        0.92      -24.24     24.24 o 
  16   4  10       80.72      118.24     55.62 o 
   1   5  10        2.48       26.02     23.20 o 
   2   5  10      255.40      277.15     22.77 o 
   3   5  10      207.41      218.43     15.85 o 
   4   5  10       89.87      123.74     26.14 o 
   5   5  10      273.53      254.41     18.87 o 
   6   5  10      908.30      991.90     81.60 o 
   7   5  10       50.56       67.23     24.49 o 
   8   5  10      334.13      304.63     22.63 o 
   9   5  10      106.63      129.79     31.54 o 
  10   5  10       33.79       16.14     23.85 o 
  11   5  10       18.90        9.37     21.31 o 
  12   5  10       59.23       82.73     26.68 o 
  13   5  10       27.23       20.79     39.18 o 
  14   5  10        4.78        3.40     27.18 o 
  15   5  10        5.29       49.94     38.19 o 
   0   6  10      415.15      531.13     55.95 o 
   1   6  10        6.50       17.95     16.31 o 
   2   6  10       80.46       88.93     26.20 o 
   3   6  10      227.68      175.30     21.30 o 
   4   6  10       33.81       18.79     19.01 o 
   5   6  10       68.92       84.25     23.24 o 
   6   6  10        5.63       32.35     26.54 o 
   7   6  10       18.42       39.32     23.07 o 
   8   6  10      165.18      151.20     33.04 o 
   9   6  10       10.90       36.31     22.70 o 
  10   6  10        0.19       30.60     27.93 o 
  11   6  10       11.30       56.31     30.01 o 
  12   6  10       10.03       32.71     41.11 o 
  13   6  10        8.92      -37.26     73.48 o 
  14   6  10       10.79        7.00     37.95 o 
   1   7  10        8.14      -17.32     20.19 o 
   2   7  10      142.90      130.87     27.29 o 
   3   7  10       36.54       63.82     21.34 o 
   4   7  10        6.20       60.60     37.03 o 
   5   7  10      301.25      353.25     48.41 o 
   6   7  10      158.01      157.86     42.18 o 
   7   7  10       85.23       85.92     32.34 o 
   8   7  10      111.02      104.06     35.27 o 
   9   7  10       17.12       63.65     28.15 o 
  10   7  10       42.63       41.56     44.51 o 
  11   7  10        0.27       -5.36     47.01 o 
  12   7  10       55.22       16.71     40.24 o 
   0   8  10      273.16      170.22     63.96 o 
   1   8  10       22.00        4.89     24.12 o 
   2   8  10       35.43       25.07     23.37 o 
   3   8  10       58.89       83.01     44.42 o 
   4   8  10        7.20       20.61     31.64 o 
   5   8  10        2.53       32.35     37.98 o 
   6   8  10        4.25       18.36     21.02 o 
   7   8  10       53.01       33.83     32.93 o 
   8   8  10        0.71       31.11     27.55 o 
   9   8  10       12.52       71.60     46.66 o 
   1   9  10        0.07       27.89     31.49 o 
   2   9  10       30.23       57.27     31.02 o 
   3   9  10        1.54      -28.25     28.25 o 
   4   9  10        7.78       19.11     28.11 o 
   1   1  11      609.66      475.00     45.45 o 
   2   1  11       73.57       30.15     12.64 o 
   3   1  11     1278.39      861.61     84.57 o 
   4   1  11      114.12      123.42     17.89 o 
   5   1  11     5175.29     5541.91     72.22 o 
   6   1  11     1281.83     1467.27     54.02 o 
   7   1  11     2095.98     2424.22     58.68 o 
   8   1  11      122.85      106.65     23.54 o 
   9   1  11     1510.58     1740.02    149.26 o 
  10   1  11      112.68      151.00     29.09 o 
  11   1  11      140.50      176.55     61.42 o 
  12   1  11        9.17       15.74     23.04 o 
  13   1  11      141.09       88.68     21.89 o 
  14   1  11       18.85        4.04     34.09 o 
  15   1  11       57.11       74.64     22.31 o 
  16   1  11       65.91      114.92     49.01 o 
  17   1  11       32.23       32.91     31.66 o 
   0   2  11       20.63       -2.15     23.26 o 
   1   2  11     8775.89     9277.71     92.51 o 
   2   2  11     1581.10     1627.59     47.60 o 
   3   2  11     5213.26     5323.07     68.69 o 
   4   2  11      135.36      131.45     34.75 o 
   5   2  11      952.53      782.00     65.53 o 
   6   2  11      504.49      514.90     40.25 o 
   7   2  11        9.47        2.41     23.65 o 
   8   2  11        3.08       33.56     22.33 o 
   9   2  11      812.18      628.63     59.88 o 
  10   2  11      298.87      295.32     22.68 o 
  11   2  11      778.13      788.67     67.81 o 
  12   2  11       71.38      110.29     19.99 o 
  13   2  11      525.61      621.11     56.49 o 
  14   2  11       11.42       -0.51     22.78 o 
  15   2  11      324.05      303.31    116.48 o 
  16   2  11       14.03       34.55     30.21 o 
  17   2  11       39.27       32.42     78.04 o 
   1   3  11       33.34       -0.41     28.74 o 
   2   3  11      417.31      446.79     40.28 o 
   3   3  11     1006.29     1066.31     83.83 o 
   4   3  11      115.72       89.91     16.16 o 
   5   3  11     1843.08     1763.47     67.53 o 
   6   3  11       13.60        1.22     17.69 o 
   7   3  11     1889.72     1910.25     89.93 o 
   8   3  11      189.43      227.25     35.83 o 
   9   3  11      211.65      307.84     30.55 o 
  10   3  11        7.53      -14.40     18.86 o 
  11   3  11        8.88       34.44     29.36 o 
  12   3  11       51.66       29.17     25.32 o 
  13   3  11        2.79      -14.85     15.42 o 
  14   3  11       18.74       36.57     17.70 o 
  15   3  11       12.73        4.01     29.21 o 
  16   3  11        3.33      -27.87     38.56 o 
  17   3  11       26.29       40.37     29.15 o 
   0   4  11      419.01      485.19     56.80 o 
   1   4  11      385.56      441.59     31.96 o 
   2   4  11        7.15       -8.15     26.21 o 
   3   4  11      145.20      159.03     41.34 o 
   4   4  11        0.49       16.68      8.34 o 
   5   4  11      105.01       71.07     18.50 o 
   6   4  11       69.42       98.85     35.52 o 
   7   4  11       98.68       75.01     31.81 o 
   8   4  11      194.07      182.56     28.18 o 
   9   4  11       77.30      182.66     43.70 o 
  10   4  11        5.15       38.90     19.51 o 
  11   4  11       27.35       24.68     19.12 o 
  12   4  11       31.11       17.15     17.56 o 
  13   4  11        1.50       73.99     21.75 o 
  14   4  11        3.04       12.98     20.37 o 
  15   4  11       30.32       19.15     49.76 o 
  16   4  11       26.89       42.05     60.90 o 
   1   5  11       99.54       81.35     20.65 o 
   2   5  11      430.47      405.26     27.61 o 
   3   5  11      311.26      288.82     22.57 o 
   4   5  11       11.75       30.62     14.45 o 
   5   5  11      582.37      615.02     50.61 o 
   6   5  11        8.68       28.91     28.37 o 
   7   5  11      435.53      530.67     39.83 o 
   8   5  11        2.38       -2.58     17.76 o 
   9   5  11      391.21      517.24     42.98 o 
  10   5  11       68.84       29.07     18.54 o 
  11   5  11      229.06      272.94     39.98 o 
  12   5  11        5.82      -23.80     26.23 o 
  13   5  11        6.87      -17.04     28.09 o 
  14   5  11        4.28        2.03     29.05 o 
  15   5  11        3.12      -21.84     99.53 o 
   0   6  11        1.23       41.94     34.95 o 
   1   6  11      771.72      820.31     70.12 o 
   2   6  11        1.54       -8.69     29.81 o 
   3   6  11      282.22      292.70     23.84 o 
   4   6  11       48.58       27.72     17.18 o 
   5   6  11       73.66       97.98     27.10 o 
   6   6  11        0.48       16.00     26.29 o 
   7   6  11        2.12       80.18     18.19 o 
   8   6  11      116.24       33.48     44.36 o 
   9   6  11        2.32       53.16     22.34 o 
  10   6  11       11.91        3.76     27.55 o 
  11   6  11      159.69      133.89     47.69 o 
  12   6  11       13.61       47.23     25.79 o 
  13   6  11       67.53       79.02     51.03 o 
   1   7  11       18.02       16.38     22.12 o 
   2   7  11       46.92       31.18     36.41 o 
   3   7  11       65.71       95.86     19.60 o 
   4   7  11       10.50       33.00     39.63 o 
   5   7  11       13.75       88.04     26.53 o 
   6   7  11       19.06       30.08     72.84 o 
   7   7  11      125.15       70.03     36.73 o 
   8   7  11        1.20      -29.38     29.38 o 
   9   7  11        2.23      -30.06     30.06 o 
  10   7  11       16.36        2.85     29.01 o 
  11   7  11       12.04       47.60     35.80 o 
   0   8  11       18.49       46.75     43.60 o 
   1   8  11       53.32       51.77     21.69 o 
   2   8  11       12.40       55.86     24.84 o 
   3   8  11       12.97       47.92     35.62 o 
   4   8  11        0.33      -31.96     31.96 o 
   5   8  11        5.17      -27.41     38.81 o 
   6   8  11        5.53       -7.41     35.97 o 
   7   8  11        5.44       -6.87     39.03 o 
   8   8  11       13.40       22.98     39.17 o 
   1   9  11        0.71       18.82     32.79 o 
   2   9  11        0.19      -18.41     29.69 o 
   3   9  11       32.37       17.83     29.38 o 
   0   0  12    31252.52    35026.85   8789.19 o 
   1   0  12        1.90       47.49     22.09 o 
   2   0  12     5417.71     5183.88    196.74 o 
   3   0  12      381.06      564.27     66.52 o 
   4   0  12     1425.71     1204.13     58.88 o 
   5   0  12      150.20       50.47     43.90 o 
   6   0  12      104.32      127.65     28.96 o 
   7   0  12       11.46      -13.31     20.74 o 
   8   0  12      264.29      187.19     44.51 o 
   9   0  12      525.03      533.45     42.39 o 
  10   0  12     1592.53     1533.32    161.83 o 
  11   0  12      136.58      213.91     27.40 o 
  12   0  12      747.47      869.63    198.05 o 
  13   0  12       18.96       73.27     37.95 o 
  14   0  12      701.10      862.56   1018.74 o 
  15   0  12        2.39      -46.01     46.01 o 
  16   0  12       28.40       94.92     62.94 o 
  17   0  12       52.45       54.22     41.43 o 
   1   1  12      234.50      210.04     29.39 o 
   2   1  12     2063.30     1944.91     74.59 o 
   3   1  12       24.25       29.37     23.55 o 
   4   1  12     2199.29     2226.45     61.34 o 
   5   1  12      342.41      302.09     31.50 o 
   6   1  12     2062.36     2172.36     51.95 o 
   7   1  12        0.87        2.83     16.18 o 
   8   1  12     1808.54     1922.47     77.34 o 
   9   1  12       27.61       22.69     12.67 o 
  10   1  12      250.06      311.35     57.82 o 
  11   1  12      274.96      269.77     26.67 o 
  12   1  12       52.95       70.73     44.31 o 
  13   1  12       20.79       22.43     31.62 o 
  14   1  12       45.88       18.31     28.17 o 
  15   1  12       32.01       35.93     48.11 o 
  16   1  12        9.82        8.71     47.09 o 
  17   1  12        0.31       62.86     38.12 o 
   0   2  12      190.73      203.96     55.14 o 
   1   2  12       27.22       17.51     15.17 o 
   2   2  12      360.72      312.48     36.45 o 
   3   2  12       64.44       21.21     17.17 o 
   4   2  12       31.91       30.38     12.31 o 
   5   2  12        3.48       25.39     28.55 o 
   6   2  12       13.81       12.85     17.85 o 
   7   2  12       50.19       84.37     32.19 o 
   8   2  12      196.97      148.85     33.96 o 
   9   2  12      139.72       79.96     32.29 o 
  10   2  12       45.91       59.25     31.60 o 
  11   2  12       45.39       37.60     34.74 o 
  12   2  12        8.65       24.55     23.68 o 
  13   2  12        2.28        9.81     28.87 o 
  14   2  12       54.42       40.42     37.89 o 
  15   2  12       25.39       34.33     26.26 o 
  16   2  12        0.19      -17.94     22.68 o 
  17   2  12        0.84      -27.34     42.22 o 
   1   3  12       25.17       13.92     20.05 o 
   2   3  12     1000.44      893.65     68.73 o 
   3   3  12      251.95      178.82     22.93 o 
   4   3  12     1735.29     1518.26    109.38 o 
   5   3  12      297.16      347.75     31.73 o 
   6   3  12     5309.41     5821.15    173.84 o 
   7   3  12       10.84       27.30     13.85 o 
   8   3  12      962.11     1094.56     86.41 o 
   9   3  12       11.56       31.96     18.73 o 
  10   3  12       50.05       87.55     32.27 o 
  11   3  12       32.18       11.19     19.23 o 
  12   3  12      152.62      248.44     34.70 o 
  13   3  12        6.83       20.31     32.93 o 
  14   3  12        2.22       -7.36     31.42 o 
  15   3  12        5.80      -16.97     42.70 o 
  16   3  12       95.18       28.97     37.59 o 
   0   4  12     2301.38     2407.04    130.90 o 
   1   4  12       11.81       35.73     37.44 o 
   2   4  12     3986.70     4366.32    139.25 o 
   3   4  12      114.41       68.47     25.58 o 
   4   4  12      892.98      889.53     54.51 o 
   5   4  12       39.28       62.35     23.05 o 
   6   4  12       20.20       -7.46     25.43 o 
   7   4  12        1.26       15.17     34.13 o 
   8   4  12      366.02      363.59     30.87 o 
   9   4  12       99.61       75.76     28.07 o 
  10   4  12      498.24      479.55     38.60 o 
  11   4  12        3.95       16.21     26.59 o 
  12   4  12      395.15      394.33     61.23 o 
  13   4  12        0.42       42.95     21.10 o 
  14   4  12       82.95      101.88     34.35 o 
  15   4  12        2.63       84.60     41.54 o 
   1   5  12      249.94      304.58     21.09 o 
   2   5  12       20.53        7.44     14.83 o 
   3   5  12        8.92       15.34      9.80 o 
   4   5  12     1053.99      987.33     79.81 o 
   5   5  12       38.43        9.50     19.23 o 
   6   5  12      118.60       71.69     31.12 o 
   7   5  12        1.28       13.89     16.99 o 
   8   5  12       19.29       17.65     26.73 o 
   9   5  12      201.17      143.16     27.59 o 
  10   5  12      291.11      357.74     55.28 o 
  11   5  12       26.59       39.76     23.37 o 
  12   5  12       33.84       72.50     30.40 o 
  13   5  12        5.16        1.85     24.59 o 
  14   5  12        5.27       -5.23     25.93 o 
   0   6  12      383.18      440.02     47.35 o 
   1   6  12      117.21       52.80     25.09 o 
   2   6  12       69.89       45.49     22.95 o 
   3   6  12        8.65       30.07     32.61 o 
   4   6  12       46.08       73.94     20.25 o 
   5   6  12        0.90       36.14     27.92 o 
   6   6  12        8.88       58.78     21.46 o 
   7   6  12       14.22       26.41     20.79 o 
   8   6  12       49.95       64.76     21.19 o 
   9   6  12        6.49       78.60     21.51 o 
  10   6  12      104.70       58.85     26.22 o 
  11   6  12      175.56      128.14     46.72 o 
  12   6  12        4.63       13.67     24.64 o 
  13   6  12        3.22       19.84     34.26 o 
   1   7  12       39.90       53.31     25.78 o 
   2   7  12       31.97       42.18     39.54 o 
   3   7  12        7.23       22.02     21.44 o 
   4   7  12      552.91      459.59     78.80 o 
   5   7  12        0.71       32.41     24.28 o 
   6   7  12       80.45       30.39     32.61 o 
   7   7  12        0.21      -30.11     30.11 o 
   8   7  12      114.86      137.83     52.56 o 
   9   7  12        2.29      -23.85     29.60 o 
  10   7  12      129.31       43.70     28.88 o 
  11   7  12       39.93       34.81     61.79 o 
   0   8  12      177.57      263.05    125.99 o 
   1   8  12        2.88       -6.40     27.13 o 
   2   8  12       74.70       86.21     37.58 o 
   3   8  12       49.76       -2.31     32.44 o 
   4   8  12       42.34       69.98     30.23 o 
   5   8  12        0.90       21.28     22.01 o 
   6   8  12        0.04       26.17     26.56 o 
   7   8  12        6.01       -8.20     65.84 o 
   1   1  13      421.50      435.61     37.43 o 
   2   1  13      131.48       34.61     33.81 o 
   3   1  13      477.68      488.66     38.99 o 
   4   1  13      190.07      222.26     38.63 o 
   5   1  13     1329.40     1380.78     54.50 o 
   6   1  13       38.91       22.81     17.73 o 
   7   1  13     4630.99     4990.93    139.15 o 
   8   1  13      202.23      261.51     17.61 o 
   9   1  13      223.52      262.12     54.39 o 
  10   1  13      107.57       60.79     48.07 o 
  11   1  13      215.93      267.43     21.45 o 
  12   1  13       45.04       28.63     23.63 o 
  13   1  13       19.53       55.13     28.36 o 
  14   1  13        2.61       13.27     33.90 o 
  15   1  13       81.15       93.07     41.83 o 
  16   1  13       42.86       54.80     32.58 o 
  17   1  13       17.30      -11.17     35.09 o 
   0   2  13       33.11       32.45     36.58 o 
   1   2  13     5212.56     5321.39    105.97 o 
   2   2  13      225.02      292.42     41.32 o 
   3   2  13     2110.48     2007.30     64.42 o 
   4   2  13      224.50      163.98     25.55 o 
   5   2  13      550.83      613.14     56.46 o 
   6   2  13      379.45      286.81     24.81 o 
   7   2  13       10.39       -0.41     19.67 o 
   8   2  13       10.05       36.28     21.06 o 
   9   2  13      235.07      247.19     50.74 o 
  10   2  13       13.35       -7.53     18.92 o 
  11   2  13      743.02      762.03     92.02 o 
  12   2  13       39.21       19.19     17.68 o 
  13   2  13      829.51      668.03    194.64 o 
  14   2  13        1.31       28.26     29.53 o 
  15   2  13       58.31       26.12     29.20 o 
  16   2  13       60.09       63.53     41.59 o 
   1   3  13      592.48      674.59     63.77 o 
   2   3  13        3.49       23.28     32.21 o 
   3   3  13      836.74      848.54     62.25 o 
   4   3  13      166.21      192.67     35.05 o 
   5   3  13      612.09      554.95     50.13 o 
   6   3  13      121.85      123.66     33.83 o 
   7   3  13       43.40       62.74     27.88 o 
   8   3  13        6.69      -23.80     38.62 o 
   9   3  13      689.39      763.81    125.91 o 
  10   3  13      244.33      188.35     41.06 o 
  11   3  13       96.99       98.28     18.64 o 
  12   3  13        4.00       38.80     20.01 o 
  13   3  13       27.40       63.54     21.07 o 
  14   3  13        2.11       18.12     57.84 o 
  15   3  13       16.90       -9.61     30.76 o 
  16   3  13        0.79       98.53     52.27 o 
   0   4  13     1534.66     1296.18    142.50 o 
   1   4  13      110.34      133.42     47.00 o 
   2   4  13       64.14       50.13     46.63 o 
   3   4  13       33.36       19.13     31.09 o 
   4   4  13        0.04       25.92     17.22 o 
   5   4  13      210.48      217.40     24.11 o 
   6   4  13        0.51      -24.22     24.22 o 
   7   4  13       14.57      117.92     51.16 o 
   8   4  13       14.39       60.73     25.13 o 
   9   4  13      132.13      122.95     28.13 o 
  10   4  13       72.85      151.43     46.39 o 
  11   4  13        0.77       52.62     31.28 o 
  12   4  13        8.53       25.42     32.47 o 
  13   4  13       28.77       29.28     28.73 o 
  14   4  13        5.41        4.68     29.62 o 
  15   4  13        1.66      118.92     75.31 o 
   1   5  13       11.87       14.31     13.11 o 
   2   5  13       85.71      144.77     27.00 o 
   3   5  13      652.33      602.52     36.20 o 
   4   5  13        0.83       -1.56     14.92 o 
   5   5  13      480.75      564.74     47.86 o 
   6   5  13       20.85       44.18     27.49 o 
   7   5  13      567.81      660.06     65.16 o 
   8   5  13       16.80       47.34     22.01 o 
   9   5  13      414.62      444.69     55.29 o 
  10   5  13        3.94      -25.07     25.65 o 
  11   5  13       11.62       82.50     32.93 o 
  12   5  13       85.27       73.57     33.34 o 
  13   5  13        1.38      -15.06     30.64 o 
  14   5  13       12.25       54.72     32.19 o 
   0   6  13       32.27       38.35     16.39 o 
   1   6  13      402.93      425.68     40.84 o 
   2   6  13        0.97       12.27     26.18 o 
   3   6  13      769.26      894.85     67.82 o 
   4   6  13       40.55       54.57     15.98 o 
   5   6  13        1.01       29.26     22.26 o 
   6   6  13       31.87       31.34     22.82 o 
   7   6  13       28.74       20.12     25.54 o 
   8   6  13       17.40       35.16     40.86 o 
   9   6  13       84.01       57.11     22.68 o 
  10   6  13        2.11        0.16     26.93 o 
  11   6  13      197.86      103.68     38.40 o 
  12   6  13       17.76       11.56     38.22 o 
   1   7  13        2.97      -18.98     27.00 o 
   2   7  13       18.54       -7.68     15.77 o 
   3   7  13       88.46       36.86     21.46 o 
   4   7  13       76.07      113.28     28.33 o 
   5   7  13       84.08      123.87     41.40 o 
   6   7  13        4.30       51.77     53.66 o 
   7   7  13       14.57       15.50     68.98 o 
   8   7  13        1.97      -28.79     28.79 o 
   9   7  13        1.29        8.09     41.86 o 
  10   7  13       10.45      -31.86     31.86 o 
   0   8  13       14.55       37.97     29.06 o 
   1   8  13        5.23       38.68     29.60 o 
   2   8  13        6.55       60.53     52.90 o 
   3   8  13       53.72       38.31     23.22 o 
   4   8  13        1.04       42.70     42.23 o 
   5   8  13       12.04      -32.05     32.05 o 
   6   8  13        2.96      -25.82     44.88 o 
   7   8  13        4.03       28.54     29.70 o 
   0   0  14     6621.99     6125.84    229.32 o 
   1   0  14     1058.75     1321.62    137.33 o 
   2   0  14     2517.11     2374.66    124.93 o 
   3   0  14     2537.79     2472.18    129.59 o 
   4   0  14     1719.02     2137.63     96.53 o 
   5   0  14      316.43      422.93     43.85 o 
   6   0  14       58.38      157.31     41.28 o 
   7   0  14       87.80       71.91     43.55 o 
   8   0  14     1162.00     1170.29    115.35 o 
   9   0  14        0.89       27.01     17.10 o 
  10   0  14       90.97       87.22     14.88 o 
  11   0  14      210.73      202.34     67.52 o 
  12   0  14      504.88      339.89     65.50 o 
  13   0  14       62.29      178.00     63.30 o 
  14   0  14      334.37      340.25    115.93 o 
  15   0  14       83.29       78.30     46.82 o 
  16   0  14      114.17      177.17    104.68 o 
   1   1  14        2.57        8.88     27.86 o 
   2   1  14      378.34      450.08     39.42 o 
   3   1  14      190.41      195.60     29.43 o 
   4   1  14     1485.75     1512.58    125.08 o 
   5   1  14      742.83      775.67     58.92 o 
   6   1  14     1157.50     1091.85     80.48 o 
   7   1  14     1028.38     1115.96     82.50 o 
   8   1  14      284.90      317.41     36.04 o 
   9   1  14       21.09       63.27     26.31 o 
  10   1  14      283.20      318.92     57.91 o 
  11   1  14       39.94       39.98     41.25 o 
  12   1  14       10.33       31.37     31.58 o 
  13   1  14        8.55      -34.45     34.45 o 
  14   1  14       39.08       16.33     39.65 o 
  15   1  14        1.65       -0.51     22.82 o 
  16   1  14        8.88       89.13     43.69 o 
   0   2  14      227.86      459.73    104.07 o 
   1   2  14       37.09       33.40     17.07 o 
   2   2  14      508.27      478.48     36.02 o 
   3   2  14      201.13      222.74     30.05 o 
   4   2  14       21.43       37.48     37.18 o 
   5   2  14      103.10       68.02     25.39 o 
   6   2  14      116.22       87.14     28.83 o 
   7   2  14      303.30      417.41     50.10 o 
   8   2  14       84.70       77.22     29.67 o 
   9   2  14       48.66       51.83     29.11 o 
  10   2  14       59.12       59.04     35.02 o 
  11   2  14        4.26       -0.93     26.48 o 
  12   2  14        1.20       63.96     28.07 o 
  13   2  14        1.75       45.55     24.64 o 
  14   2  14       10.84       39.28     39.88 o 
  15   2  14        1.16        0.73     29.58 o 
  16   2  14        9.95       92.14     49.11 o 
   1   3  14      211.48      167.89     29.91 o 
   2   3  14      448.53      566.41     47.29 o 
   3   3  14       32.47       40.14     22.63 o 
   4   3  14     1526.61     1559.31    119.56 o 
   5   3  14        9.72       17.43     17.19 o 
   6   3  14      252.54      191.65     21.20 o 
   7   3  14      133.37      175.68     26.98 o 
   8   3  14      480.52      521.48     51.70 o 
   9   3  14      369.91      281.20    171.72 o 
  10   3  14      377.96      509.44     49.71 o 
  11   3  14       18.19       88.38     22.25 o 
  12   3  14       10.17       49.81     28.52 o 
  13   3  14       34.64       81.38     32.98 o 
  14   3  14        0.94       25.82     55.33 o 
  15   3  14        2.84       58.28     32.00 o 
   0   4  14     2323.14     2311.65    191.50 o 
   1   4  14      192.06       90.17     34.10 o 
   2   4  14      957.20      983.61     69.90 o 
   3   4  14      509.32      584.11     38.28 o 
   4   4  14       35.08       12.04     17.19 o 
   5   4  14      109.50      109.74     17.62 o 
   6   4  14       49.65       39.84     29.24 o 
   7   4  14       25.25       42.44     39.28 o 
   8   4  14       35.42       40.84     29.58 o 
   9   4  14        8.82        7.71     20.63 o 
  10   4  14      229.51      219.81     36.01 o 
  11   4  14       29.98       57.39     26.13 o 
  12   4  14      166.34      142.45     37.00 o 
  13   4  14       31.21       49.75     28.86 o 
  14   4  14       55.54       55.52     28.93 o 
   1   5  14      101.74       92.19     14.84 o 
   2   5  14       70.72       57.40     19.00 o 
   3   5  14       14.95       17.19     19.05 o 
   4   5  14       35.79        7.04     17.49 o 
   5   5  14       65.00       80.65     22.06 o 
   6   5  14      199.00      175.11     47.84 o 
   7   5  14       29.65       97.84     16.82 o 
   8   5  14       14.99       -6.05     24.33 o 
   9   5  14       93.90       91.29     29.87 o 
  10   5  14       16.13       24.88     45.09 o 
  11   5  14        5.33       23.89     27.04 o 
  12   5  14       10.39      -16.32     28.26 o 
  13   5  14        2.74       47.49     25.36 o 
   0   6  14       12.06       23.72     35.02 o 
   1   6  14        8.45       25.75     14.48 o 
   2   6  14       71.88       68.59     13.49 o 
   3   6  14       20.12        4.15     25.91 o 
   4   6  14       18.67       23.18     27.15 o 
   5   6  14        1.05       11.78     20.67 o 
   6   6  14        6.68       24.92     26.92 o 
   7   6  14        0.65       -6.44     17.85 o 
   8   6  14        0.86       22.34     26.34 o 
   9   6  14        6.39       65.67     27.39 o 
  10   6  14        2.10      -24.35     41.61 o 
  11   6  14        3.48       82.22     24.79 o 
   1   7  14        0.55       32.13     19.45 o 
   2   7  14        1.86       54.55     30.41 o 
   3   7  14       64.71       96.40     35.93 o 
   4   7  14       60.90       -1.83     22.35 o 
   5   7  14        0.65       83.00     43.85 o 
   6   7  14       87.38       96.44     38.66 o 
   7   7  14        3.31      -31.92     31.92 o 
   8   7  14       69.66      117.62     43.96 o 
   9   7  14        5.95       21.83     32.18 o 
   0   8  14        1.18       51.80     39.19 o 
   1   8  14       26.61       25.94     33.02 o 
   2   8  14       18.92        6.92     31.78 o 
   3   8  14        3.25       -9.57     34.95 o 
   4   8  14       64.78       71.27     33.58 o 
   5   8  14        2.56       67.83     35.95 o 
   1   1  15        3.98       26.92     18.09 o 
   2   1  15      151.85      173.73     48.00 o 
   3   1  15     1346.72     1353.22    107.20 o 
   4   1  15      906.17      958.70     68.76 o 
   5   1  15     1326.11     1313.65     75.16 o 
   6   1  15      638.56      670.44     43.10 o 
   7   1  15      513.72      463.52     35.41 o 
   8   1  15      294.48      359.40     22.42 o 
   9   1  15      358.03      335.01     35.81 o 
  10   1  15      127.70      188.93     32.64 o 
  11   1  15       25.96       56.90     27.29 o 
  12   1  15       12.72       26.09     25.05 o 
  13   1  15       96.50      137.14     48.44 o 
  14   1  15       45.88       45.54     40.63 o 
  15   1  15        1.32       60.88     34.93 o 
  16   1  15        8.78       75.61     54.65 o 
   0   2  15     2776.32     2516.37    144.59 o 
   1   2  15     1358.93     1221.47    108.85 o 
   2   2  15     1124.75     1027.63     87.72 o 
   3   2  15     2031.73     2085.14    112.71 o 
   4   2  15      626.35      756.53     64.44 o 
   5   2  15      144.81      172.53     29.86 o 
   6   2  15       94.01       52.44     20.01 o 
   7   2  15      323.84      266.15     33.26 o 
   8   2  15      115.69       81.69     28.20 o 
   9   2  15      422.28      353.15     31.94 o 
  10   2  15      155.42      245.90     35.01 o 
  11   2  15      595.14      598.80     70.16 o 
  12   2  15       16.80       60.34     30.50 o 
  13   2  15       78.50       68.84     36.89 o 
  14   2  15      146.21      165.65    102.69 o 
  15   2  15       14.86       25.40     22.71 o 
   1   3  15      788.72      790.88     66.33 o 
   2   3  15        2.90       -4.74     16.52 o 
   3   3  15       12.85       10.91     19.87 o 
   4   3  15      488.82      574.19     47.68 o 
   5   3  15      176.45       91.99     27.57 o 
   6   3  15      341.20      380.37     27.05 o 
   7   3  15      728.77      732.41     91.58 o 
   8   3  15      196.81      231.23     32.51 o 
   9   3  15       15.40       45.10     26.06 o 
  10   3  15       51.23      -26.36     26.36 o 
  11   3  15       32.67      -18.60     20.21 o 
  12   3  15        4.73       42.78     19.60 o 
  13   3  15       15.36       61.30     27.01 o 
  14   3  15        0.04      -40.01     40.01 o 
  15   3  15       14.32        7.37     21.62 o 
   0   4  15      637.90      612.36     76.64 o 
   1   4  15        6.89       -6.63     11.30 o 
   2   4  15       33.91       34.27     23.67 o 
   3   4  15      346.26      333.28     25.77 o 
   4   4  15        2.45       13.13     26.93 o 
   5   4  15        1.39       13.66     26.82 o 
   6   4  15        1.79       26.36     20.91 o 
   7   4  15       37.12      -18.99     31.55 o 
   8   4  15        5.63       42.01     31.57 o 
   9   4  15       28.44       -7.86     25.59 o 
  10   4  15        2.85       -5.66     29.01 o 
  11   4  15        7.91       47.53     25.65 o 
  12   4  15        4.98        4.84     25.74 o 
  13   4  15        2.13        6.28     22.29 o 
  14   4  15       20.91       46.87     32.77 o 
   1   5  15        6.53      -20.35     20.35 o 
   2   5  15       79.53       24.24     17.44 o 
   3   5  15      308.29      344.69     34.69 o 
   4   5  15      272.22      223.87     35.19 o 
   5   5  15       60.22      103.02     23.94 o 
   6   5  15      132.55      193.45     36.18 o 
   7   5  15      322.23      311.47     38.60 o 
   8   5  15       46.94       67.42     22.45 o 
   9   5  15      140.93      101.35     62.92 o 
  10   5  15       87.16       80.41     49.95 o 
  11   5  15        7.23       19.38     17.91 o 
  12   5  15        7.22       82.37     29.89 o 
  13   5  15        1.85       58.90     34.12 o 
   0   6  15      134.07      201.33     38.69 o 
   1   6  15      127.32      153.40     26.52 o 
   2   6  15      306.89      331.98     29.52 o 
   3   6  15       54.15       77.41     18.99 o 
   4   6  15       63.15      140.77     47.67 o 
   5   6  15        4.87       85.29     25.54 o 
   6   6  15        1.66       31.66     47.20 o 
   7   6  15        7.20       28.05     25.57 o 
   8   6  15        3.04       66.12     23.89 o 
   9   6  15       15.10       41.73     30.85 o 
  10   6  15       21.03      -12.96     30.07 o 
  11   6  15        3.09       -0.77     25.51 o 
   1   7  15        0.49       13.12     25.70 o 
   2   7  15        3.70        5.71     40.35 o 
   3   7  15        4.43       14.03     43.65 o 
   4   7  15        8.95       33.56     30.71 o 
   5   7  15        2.26       24.88     29.28 o 
   6   7  15       48.76       -0.37     34.23 o 
   7   7  15        0.86       12.21     34.39 o 
   8   7  15       22.93       57.79     42.00 o 
   0   8  15        1.44      150.97    109.86 o 
   1   8  15       63.73       10.58     52.82 o 
   2   8  15       21.38       18.47     32.05 o 
   3   8  15        1.17       21.67     37.05 o 
   4   8  15        3.20       -5.71     46.08 o 
   0   0  16       64.86       59.51     42.42 o 
   1   0  16     1328.98     1364.85    144.22 o 
   2   0  16      976.07      986.89    101.59 o 
   3   0  16      653.65      904.63     86.74 o 
   4   0  16     1214.71     1443.75    161.14 o 
   5   0  16      814.80     1114.11    106.16 o 
   6   0  16      287.84      235.15     25.93 o 
   7   0  16      164.12      224.62     30.88 o 
   8   0  16      261.42      307.39     34.68 o 
   9   0  16      106.44       72.01     38.65 o 
  10   0  16      334.30      333.57     37.67 o 
  11   0  16      155.22        6.41     43.75 o 
  12   0  16       45.17       25.02     43.18 o 
  13   0  16      157.64      172.40     88.14 o 
  14   0  16       18.12      -33.68     55.64 o 
  15   0  16      158.66      109.91     65.50 o 
   1   1  16        2.82       34.08     19.73 o 
   2   1  16        1.80       25.24     26.43 o 
   3   1  16      439.04      501.64     40.56 o 
   4   1  16      443.53      369.86     30.84 o 
   5   1  16       80.74       51.09     42.48 o 
   6   1  16      572.05      565.23     37.95 o 
   7   1  16      446.70      463.43     33.03 o 
   8   1  16        6.85       16.71     20.25 o 
   9   1  16      372.28      416.38     49.97 o 
  10   1  16        5.08       48.24     21.63 o 
  11   1  16      123.17       70.59     32.27 o 
  12   1  16        7.11       36.40     47.90 o 
  13   1  16       22.08       45.34     33.03 o 
  14   1  16        6.40      -29.52     37.28 o 
  15   1  16        4.41       65.26     44.71 o 
   0   2  16       91.37      157.34     65.21 o 
   1   2  16        1.09       50.47     29.44 o 
   2   2  16      305.62      265.61     24.82 o 
   3   2  16        1.36        9.15     23.36 o 
   4   2  16        6.86       33.76     16.93 o 
   5   2  16      370.36      436.10     32.36 o 
   6   2  16       40.06       72.17     38.90 o 
   7   2  16       38.98        5.59     15.46 o 
   8   2  16       90.13       82.18     29.11 o 
   9   2  16       58.95       77.69     17.02 o 
  10   2  16       69.80       51.24     22.01 o 
  11   2  16       26.72        3.70     38.39 o 
  12   2  16       13.11      -13.18     28.13 o 
  13   2  16        0.06       13.56     42.47 o 
  14   2  16        0.16      -17.13     66.38 o 
  15   2  16        1.77      -14.78     60.29 o 
   1   3  16      192.42      267.52     26.15 o 
   2   3  16      368.10      324.95     27.03 o 
   3   3  16       28.45       32.16     17.45 o 
   4   3  16      391.40      287.55     23.19 o 
   5   3  16      905.76      869.97     58.92 o 
   6   3  16       96.26       57.08     21.52 o 
   7   3  16      299.36      293.17     46.54 o 
   8   3  16      222.82      259.92     28.25 o 
   9   3  16      296.71      428.98     58.22 o 
  10   3  16      103.72      113.27     36.05 o 
  11   3  16       29.91        1.76     21.96 o 
  12   3  16       17.77       -0.89     29.95 o 
  13   3  16       47.68      -10.04     32.58 o 
  14   3  16       17.51       18.99     41.98 o 
   0   4  16     1066.72      889.66     95.89 o 
   1   4  16      706.80      865.38     72.30 o 
   2   4  16      135.13      133.95     33.19 o 
   3   4  16      523.70      540.94     36.09 o 
   4   4  16       10.66       -6.78     21.37 o 
   5   4  16       43.87       46.90     18.99 o 
   6   4  16       35.74       24.34     31.33 o 
   7   4  16       10.60       66.17     27.82 o 
   8   4  16      109.53       57.69     33.75 o 
   9   4  16       12.41       24.63     26.60 o 
  10   4  16      130.64       71.26     24.10 o 
  11   4  16      118.34       95.39     37.77 o 
  12   4  16       45.32       35.77     22.17 o 
  13   4  16       87.74       25.99     20.18 o 
   1   5  16        0.44        9.25     25.22 o 
   2   5  16        1.39       -9.37     23.42 o 
   3   5  16      149.24       66.66     22.21 o 
   4   5  16       13.57       31.79     17.71 o 
   5   5  16      144.23      132.74     23.75 o 
   6   5  16       49.14       34.49     35.46 o 
   7   5  16       82.96       73.05     23.32 o 
   8   5  16        0.11       32.61     33.65 o 
   9   5  16       18.98       44.73     33.22 o 
  10   5  16        7.63       10.64     21.12 o 
  11   5  16        2.93       26.52     29.56 o 
  12   5  16        4.94      -26.71     31.11 o 
   0   6  16       28.45       21.19     27.26 o 
   1   6  16       11.48       63.15     31.94 o 
   2   6  16       98.72       70.64     17.05 o 
   3   6  16       28.12        8.44     35.84 o 
   4   6  16        1.42       34.16     46.20 o 
   5   6  16       27.58       19.38     29.43 o 
   6   6  16        3.91       43.43     34.25 o 
   7   6  16       28.61       49.25     29.67 o 
   8   6  16        2.31       -0.48     21.84 o 
   9   6  16       14.54       32.26     45.96 o 
  10   6  16        3.33      -25.49     25.49 o 
   1   7  16       10.06       -2.34     24.99 o 
   2   7  16       35.08      131.90     50.88 o 
   3   7  16       21.69       99.75     35.03 o 
   4   7  16       41.48       50.61     41.33 o 
   5   7  16       10.64       21.77     28.87 o 
   6   7  16       51.07       40.95     32.35 o 
   7   7  16       54.43       63.45     32.46 o 
   0   8  16       42.57       -0.44     47.21 o 
   1   8  16       32.96        7.03     55.23 o 
   1   1  17       94.12       46.90     45.50 o 
   2   1  17      281.63      350.40     25.03 o 
   3   1  17        5.44       -1.70     35.57 o 
   4   1  17      602.36      628.52     45.25 o 
   5   1  17      199.49      194.34     21.75 o 
   6   1  17      640.26      598.78     49.59 o 
   7   1  17       64.69       66.92     20.71 o 
   8   1  17      233.32      266.15     30.35 o 
   9   1  17        1.55       28.08     20.84 o 
  10   1  17      114.64      174.62     34.76 o 
  11   1  17       26.76       51.56     26.91 o 
  12   1  17      159.95      114.62     46.51 o 
  13   1  17       24.63       54.76     34.35 o 
  14   1  17        2.28       12.47     44.10 o 
  15   1  17       13.51      -29.60     37.73 o 
   0   2  17     1943.13     1958.59    200.54 o 
   1   2  17       57.68       55.97     29.22 o 
   2   2  17     1632.54     1782.49    118.16 o 
   3   2  17      103.02       54.75     32.02 o 
   4   2  17      206.07      374.90     34.28 o 
   5   2  17       32.48        6.40     30.02 o 
   6   2  17       13.34       -9.38     23.14 o 
   7   2  17       32.40       47.47     16.96 o 
   8   2  17        1.35       60.93     56.99 o 
   9   2  17        1.97       -2.61     18.68 o 
  10   2  17      174.48      170.65     38.13 o 
  11   2  17       58.30      165.01     37.83 o 
  12   2  17      175.27      292.33     97.49 o 
  13   2  17        5.61       10.10     84.28 o 
  14   2  17      144.45      112.87     50.05 o 
   1   3  17       22.47       41.49     37.80 o 
   2   3  17      112.50      104.33     59.24 o 
   3   3  17       33.44       19.47     18.61 o 
   4   3  17      429.05      490.93     49.18 o 
   5   3  17       51.47      -11.40     22.85 o 
   6   3  17       69.87      132.14     22.10 o 
   7   3  17        4.97        7.48     21.49 o 
   8   3  17      283.58      292.61     41.72 o 
   9   3  17        0.05       -6.49     26.86 o 
  10   3  17       74.80       62.56     26.90 o 
  11   3  17        2.06       -2.77     33.70 o 
  12   3  17        0.73      -28.87     28.87 o 
  13   3  17        4.95       14.57     23.31 o 
  14   3  17        4.22      -37.33     68.97 o 
   0   4  17      102.70      101.62     28.12 o 
   1   4  17      130.79       91.28     18.16 o 
   2   4  17       12.98       58.82     28.69 o 
   3   4  17        2.92       51.23     20.36 o 
   4   4  17       94.89       82.33     17.59 o 
   5   4  17        0.08       40.66     16.78 o 
   6   4  17        7.09       30.09     27.37 o 
   7   4  17        3.74       14.82     31.43 o 
   8   4  17       19.23      -22.84     24.93 o 
   9   4  17        0.23      -20.86     36.70 o 
  10   4  17        0.30       59.01     31.77 o 
  11   4  17       17.14       -0.91     21.48 o 
  12   4  17        0.15       39.48     34.15 o 
  13   4  17        5.31      -23.63     39.40 o 
   1   5  17       37.75      -12.47     19.21 o 
   2   5  17       76.91       50.90     26.87 o 
   3   5  17       83.19       91.37     42.57 o 
   4   5  17       27.17       99.59     55.25 o 
   5   5  17       25.79        9.47     27.88 o 
   6   5  17      264.18      325.58     64.58 o 
   7   5  17       31.57        1.70     28.33 o 
   8   5  17       68.99       73.62     35.48 o 
   9   5  17        4.83       18.01     33.55 o 
  10   5  17       40.62       80.99     30.05 o 
  11   5  17        0.06       22.86     20.42 o 
   0   6  17      352.18      368.45    134.76 o 
   1   6  17        4.26       18.74     15.04 o 
   2   6  17       47.34       65.99     16.41 o 
   3   6  17       20.32      127.79     56.61 o 
   4   6  17       51.44       29.85     36.04 o 
   5   6  17        0.37       47.32     23.67 o 
   6   6  17       14.26       39.68     41.22 o 
   7   6  17       17.63      -24.95     24.95 o 
   8   6  17       12.82       35.94     20.94 o 
   9   6  17       27.48       38.99     31.27 o 
   1   7  17        3.75        6.31     33.18 o 
   2   7  17        1.33       -7.07     27.41 o 
   3   7  17        3.27       38.41     39.61 o 
   4   7  17       17.39        4.31     43.22 o 
   5   7  17        0.39        2.34     55.84 o 
   6   7  17        7.36       27.22     20.34 o 
   0   0  18      732.04      682.83    117.13 o 
   1   0  18     2314.42     2505.45    221.51 o 
   2   0  18      100.96       93.29     40.45 o 
   3   0  18     1780.88     1922.74    206.43 o 
   4   0  18      161.40      254.26     48.36 o 
   5   0  18        3.62       21.94     48.13 o 
   6   0  18       17.40       74.05     24.97 o 
   7   0  18        2.67      -10.93     24.13 o 
   8   0  18       10.28       57.91     51.03 o 
   9   0  18      203.98       73.70     59.10 o 
  10   0  18       58.30       15.70     46.01 o 
  11   0  18      537.31      482.93    549.21 o 
  12   0  18       23.55      107.22     70.58 o 
  13   0  18      130.98      186.69    126.00 o 
  14   0  18       34.15       87.46     84.76 o 
   1   1  18        5.65       24.02     28.97 o 
   2   1  18        0.17      -21.98     23.20 o 
   3   1  18     1052.69     1100.64     83.37 o 
   4   1  18       46.23       31.01     25.65 o 
   5   1  18      306.28      387.08     29.71 o 
   6   1  18       39.48       93.64     40.79 o 
   7   1  18      617.40      624.53     61.52 o 
   8   1  18        0.10       14.98     28.14 o 
   9   1  18      201.58      253.70     36.82 o 
  10   1  18       10.14       35.88     30.61 o 
  11   1  18        8.45       44.28     74.03 o 
  12   1  18       18.44       -4.11     40.93 o 
  13   1  18       20.52       -8.65     33.01 o 
  14   1  18       26.97       83.82     53.53 o 
   0   2  18      191.88      280.60     62.49 o 
   1   2  18       35.83       25.02     22.10 o 
   2   2  18       64.28       10.19     23.86 o 
   3   2  18      248.32      323.73     25.02 o 
   4   2  18      142.64      112.27     32.38 o 
   5   2  18        1.03       91.22     26.00 o 
   6   2  18        6.03       38.77     20.10 o 
   7   2  18       20.20       70.65     26.78 o 
   8   2  18       25.17       65.84     22.87 o 
   9   2  18       40.80       37.94     29.36 o 
  10   2  18        0.08       22.25     40.21 o 
  11   2  18        0.01        9.05     43.00 o 
  12   2  18        0.10        3.32     91.34 o 
  13   2  18        1.20        0.99     42.87 o 
  14   2  18       16.63       63.01     65.58 o 
   1   3  18       14.00       42.24     24.89 o 
   2   3  18       53.28       98.97     22.63 o 
   3   3  18       95.66       78.57     22.49 o 
   4   3  18       15.53       30.56     19.12 o 
   5   3  18      794.10      779.49     56.91 o 
   6   3  18      161.33      160.67     36.54 o 
   7   3  18      271.33      335.70     92.82 o 
   8   3  18        0.53        7.76     25.55 o 
   9   3  18      129.01      102.24     26.96 o 
  10   3  18        2.86       26.54     30.71 o 
  11   3  18       25.95        6.85     30.98 o 
  12   3  18       11.80      -17.64     31.80 o 
  13   3  18        0.56       -8.44     47.59 o 
   0   4  18        1.68       30.10     65.71 o 
   1   4  18      670.94      769.94     55.11 o 
   2   4  18        8.98       44.96     18.52 o 
   3   4  18      181.10      218.75     21.53 o 
   4   4  18        0.98        8.33     40.86 o 
   5   4  18      117.98      135.29     30.86 o 
   6   4  18        0.90       17.03     47.22 o 
   7   4  18        4.54       47.24     29.20 o 
   8   4  18       19.82       24.44     23.21 o 
   9   4  18      123.82       91.21     46.51 o 
  10   4  18       33.19       32.42     19.82 o 
  11   4  18       58.64       35.96     54.37 o 
  12   4  18        1.22      -11.12     27.89 o 
   1   5  18       68.80       93.92     22.14 o 
   2   5  18        1.00       75.32     22.76 o 
   3   5  18        4.53      -22.25     22.25 o 
   4   5  18       14.74       36.68     36.74 o 
   5   5  18       90.16       60.01     29.29 o 
   6   5  18       47.80      105.68     38.04 o 
   7   5  18       29.58       46.12     40.42 o 
   8   5  18       20.48        7.50     47.44 o 
   9   5  18       13.56       42.98     48.40 o 
  10   5  18        2.11        5.37     32.39 o 
   0   6  18       20.50       57.20     28.62 o 
   1   6  18       39.08       41.55     27.53 o 
   2   6  18        0.65      -12.97     20.21 o 
   3   6  18        0.68      -32.18     32.18 o 
   4   6  18       11.82       37.67     26.39 o 
   5   6  18       15.20       10.39     51.18 o 
   6   6  18        7.26       95.18     37.04 o 
   7   6  18        0.85       26.86     43.58 o 
   8   6  18        2.51       29.22     24.83 o 
   1   7  18       30.62      -10.35     28.97 o 
   2   7  18        0.10       35.75     26.09 o 
   3   7  18        7.36       -1.51     29.99 o 
   4   7  18        0.14      -11.68     46.18 o 
   1   1  19       23.47       29.65     23.02 o 
   2   1  19       45.48       91.40     20.41 o 
   3   1  19       33.06       12.84     30.77 o 
   4   1  19      740.84      726.04     50.04 o 
   5   1  19        3.03       -0.75     26.19 o 
   6   1  19      287.14      376.91     59.39 o 
   7   1  19       11.78       52.81     15.65 o 
   8   1  19      233.67      295.11     43.77 o 
   9   1  19       28.95       57.15     23.44 o 
  10   1  19       96.81       69.24     23.64 o 
  11   1  19       16.42       43.89     31.05 o 
  12   1  19        1.77       51.90     60.52 o 
  13   1  19       12.11       59.28     45.43 o 
   0   2  19      409.74      501.58     61.75 o 
   1   2  19        2.71        2.84     27.11 o 
   2   2  19      892.36      868.44     68.42 o 
   3   2  19       11.66        3.61     35.13 o 
   4   2  19      168.29      163.87     32.76 o 
   5   2  19      194.24      225.66     33.74 o 
   6   2  19       25.14       72.85     33.52 o 
   7   2  19       38.40       67.43     32.83 o 
   8   2  19       73.97       40.24     37.02 o 
   9   2  19       11.06      -18.60     25.53 o 
  10   2  19       85.87       49.18     25.58 o 
  11   2  19        1.34        8.28     35.94 o 
  12   2  19      146.20      138.43     62.35 o 
  13   2  19        0.77       38.27     74.28 o 
   1   3  19        2.06       12.71     17.59 o 
   2   3  19      273.93      237.84     25.74 o 
   3   3  19       24.21       -6.93     24.74 o 
   4   3  19       20.11       39.71     13.14 o 
   5   3  19       35.62       74.22     24.96 o 
   6   3  19      147.23      133.32     33.82 o 
   7   3  19        2.64       51.68     40.38 o 
   8   3  19       97.29       69.58     29.91 o 
   9   3  19       10.66       48.83     44.86 o 
  10   3  19        0.29      -17.57     35.25 o 
  11   3  19       46.10       60.26     35.32 o 
  12   3  19        4.37       34.79     49.67 o 
   0   4  19        8.85      106.69     39.99 o 
   1   4  19       49.74       84.36     26.23 o 
   2   4  19       43.11       33.98     27.35 o 
   3   4  19       43.62       71.73     24.70 o 
   4   4  19        0.63       52.51     32.08 o 
   5   4  19       32.19       61.74     21.72 o 
   6   4  19       10.34       57.85     26.19 o 
   7   4  19       14.92       34.21     40.36 o 
   8   4  19       20.16        2.93     23.19 o 
   9   4  19        1.94      -33.59     33.59 o 
  10   4  19        0.01        4.78     22.61 o 
  11   4  19        0.11       35.94     28.78 o 
   1   5  19       15.24       29.24     21.97 o 
   2   5  19      125.74      106.88     28.42 o 
   3   5  19        7.89       25.14     23.48 o 
   4   5  19       52.88       60.11     48.51 o 
   5   5  19       18.26        7.19     38.07 o 
   6   5  19       45.47       74.04     31.74 o 
   7   5  19        0.39       20.48     34.09 o 
   8   5  19       81.76      115.45     40.85 o 
   9   5  19       11.59       85.10     42.94 o 
   0   6  19      256.83      167.03     67.59 o 
   1   6  19       18.46       22.48     29.99 o 
   2   6  19        9.56       -6.52     22.20 o 
   3   6  19        1.18      -14.08     25.95 o 
   4   6  19       86.33       95.35     33.69 o 
   5   6  19        4.06       16.96     59.60 o 
   6   6  19        1.50       35.45     24.27 o 
   7   6  19        9.55      -16.26     25.99 o 
   0   0  20      527.85      740.25    116.79 o 
   1   0  20      294.53      370.62     60.99 o 
   2   0  20       19.70       87.60     21.68 o 
   3   0  20      343.45      262.98     45.54 o 
   4   0  20      340.13      390.76     62.68 o 
   5   0  20      169.83      199.99     23.24 o 
   6   0  20       31.19       16.96     18.75 o 
   7   0  20       86.47       -4.75     25.11 o 
   8   0  20       21.83        0.07     33.16 o 
   9   0  20       82.87      207.73     73.51 o 
  10   0  20        8.59       78.82     55.95 o 
  11   0  20        4.65      -63.62     63.62 o 
  12   0  20       27.15       35.80     45.51 o 
  13   0  20       40.84       45.72     89.92 o 
   1   1  20       18.08       57.19     21.39 o 
   2   1  20       30.90       12.34     32.83 o 
   3   1  20       60.48       40.76     16.71 o 
   4   1  20        8.09       16.07     38.95 o 
   5   1  20      143.11      150.88     34.07 o 
   6   1  20      105.09      120.11     29.61 o 
   7   1  20      159.74      157.48     28.74 o 
   8   1  20       12.17      -29.33     29.33 o 
   9   1  20        2.50       28.66     25.24 o 
  10   1  20       39.25       27.13     33.48 o 
  11   1  20       17.57      -17.99     45.53 o 
  12   1  20       18.57       28.43     45.02 o 
   0   2  20        3.96        8.27     36.06 o 
   1   2  20       46.22       60.16     21.90 o 
   2   2  20        2.95      -17.14     17.14 o 
   3   2  20       17.06       24.42     21.55 o 
   4   2  20       32.95       59.27     23.80 o 
   5   2  20       10.95      -12.81     24.08 o 
   6   2  20        8.95       28.35     37.60 o 
   7   2  20        4.38       31.16     65.55 o 
   8   2  20        0.12       48.45     40.84 o 
   9   2  20        1.52       13.70     31.34 o 
  10   2  20        1.96      -14.19     22.39 o 
  11   2  20        0.08       65.01     52.71 o 
  12   2  20        2.55      -34.26     45.29 o 
   1   3  20       18.34       21.83     25.58 o 
   2   3  20       18.62       46.03     23.05 o 
   3   3  20      283.15      180.45     43.26 o 
   4   3  20       23.47       57.44     16.87 o 
   5   3  20       95.68       79.33     20.44 o 
   6   3  20        3.86       33.40     21.55 o 
   7   3  20       58.87       80.89     42.82 o 
   8   3  20       35.44       27.95     24.19 o 
   9   3  20       95.47      139.19     54.72 o 
  10   3  20       20.73       67.48     37.32 o 
  11   3  20       19.48       78.03     46.47 o 
   0   4  20       28.94       38.30     34.95 o 
   1   4  20      241.58      275.16     45.75 o 
   2   4  20      145.98      135.22     30.48 o 
   3   4  20       48.52       14.99     21.13 o 
   4   4  20        2.97       20.34     51.97 o 
   5   4  20        5.93       11.47     51.36 o 
   6   4  20       27.01        0.12     58.61 o 
   7   4  20        0.22       10.73     32.67 o 
   8   4  20        0.03       12.06     28.90 o 
   9   4  20       39.19       57.19     34.09 o 
  10   4  20        1.86      -15.26     35.45 o 
   1   5  20       24.44       12.59     20.21 o 
   2   5  20       63.90       60.68     35.72 o 
   3   5  20        5.00       63.29     37.23 o 
   4   5  20        0.35      -27.77     42.06 o 
   5   5  20       46.81       72.71     36.54 o 
   6   5  20       10.32       -8.55     60.02 o 
   7   5  20        6.93       -3.95     42.94 o 
   8   5  20       30.47       20.00     25.99 o 
   0   6  20        1.62      -14.14     29.62 o 
   1   6  20       14.95       66.06     28.44 o 
   2   6  20        8.56      -12.65     33.98 o 
   3   6  20       10.30       88.75     32.89 o 
   4   6  20        0.65        5.95     50.61 o 
   5   6  20        0.29       12.73     23.02 o 
   1   1  21        1.26       75.59     38.35 o 
   2   1  21      248.88      188.55     32.93 o 
   3   1  21        4.87       75.16     20.11 o 
   4   1  21        7.45       38.87     33.49 o 
   5   1  21      386.79      424.47     63.52 o 
   6   1  21      270.34      217.37     35.90 o 
   7   1  21        5.71       27.42     29.46 o 
   8   1  21       80.72      116.24     37.07 o 
   9   1  21       47.97       42.90     43.94 o 
  10   1  21        0.90       25.35     32.67 o 
  11   1  21       14.65       54.73     49.93 o 
   0   2  21      206.27      228.61     34.59 o 
   1   2  21      468.35      526.76     55.83 o 
   2   2  21      173.64       94.96     17.70 o 
   3   2  21       31.18       87.49     18.14 o 
   4   2  21      114.22       56.75     20.67 o 
   5   2  21       51.51       21.70     24.55 o 
   6   2  21        0.23       22.26     48.31 o 
   7   2  21        0.13       19.13     23.03 o 
   8   2  21       76.61       94.00     41.07 o 
   9   2  21        7.83       11.40     29.99 o 
  10   2  21       56.64       78.79     50.98 o 
  11   2  21       34.46       61.71     43.42 o 
   1   3  21       42.14        4.84     18.00 o 
   2   3  21       10.20        8.38     38.72 o 
   3   3  21      104.83      100.96     26.27 o 
   4   3  21       28.63      -14.07     24.56 o 
   5   3  21       27.17       55.65     35.04 o 
   6   3  21       28.12       90.23     38.34 o 
   7   3  21       33.01        4.86     42.12 o 
   8   3  21       11.50      105.82     43.24 o 
   9   3  21       43.19       25.24     33.61 o 
  10   3  21        9.78       12.30     25.68 o 
   0   4  21        2.45       33.52     37.74 o 
   1   4  21        3.52      104.05     33.85 o 
   2   4  21       24.99       31.18     33.84 o 
   3   4  21        0.73       -3.79     28.69 o 
   4   4  21       13.76       34.54     62.15 o 
   5   4  21        1.57       21.97     28.96 o 
   6   4  21        8.35      -31.44     34.30 o 
   7   4  21        0.33       30.70     36.85 o 
   8   4  21        9.67       30.27     41.77 o 
   9   4  21        2.33       49.37     30.30 o 
   1   5  21        0.78       20.90     21.01 o 
   2   5  21        5.57      -35.95     38.92 o 
   3   5  21       10.46       74.21     31.70 o 
   4   5  21       70.85       88.45     38.00 o 
   5   5  21        4.15       87.85     34.02 o 
   6   5  21       21.59       31.39     39.92 o 
   7   5  21       27.45        0.93     40.19 o 
   0   6  21        1.91       37.19     65.37 o 
   1   6  21       16.24       12.71     29.95 o 
   2   6  21       51.87       47.07     31.55 o 
   0   0  22      119.89      251.41     60.76 o 
   1   0  22      302.51      187.36     32.63 o 
   2   0  22      136.00      185.55     43.95 o 
   3   0  22        2.06       53.36     32.19 o 
   4   0  22      256.52      429.58     86.97 o 
   5   0  22       50.33       43.92     26.95 o 
   6   0  22       17.49       -0.08     42.24 o 
   7   0  22      142.67       75.76     43.30 o 
   8   0  22       88.65       48.73     60.37 o 
   9   0  22       22.42       47.50     45.30 o 
  10   0  22       71.45      -22.85     61.37 o 
  11   0  22       31.81       49.41     68.28 o 
   1   1  22       65.36       67.71     20.32 o 
   2   1  22       56.92       47.02     18.15 o 
   3   1  22       27.69       52.94     22.84 o 
   4   1  22       26.83       61.94     41.92 o 
   5   1  22      116.83      100.42     21.73 o 
   6   1  22       24.65       31.00     33.00 o 
   7   1  22        8.46       56.58     44.46 o 
   8   1  22       74.93       38.59     34.51 o 
   9   1  22        0.14      -44.85     44.85 o 
  10   1  22       30.68       63.40     43.73 o 
   0   2  22      139.17       58.05     38.77 o 
   1   2  22        0.65       47.98     21.49 o 
   2   2  22        5.71       -4.93     37.25 o 
   3   2  22        0.47       72.29     33.20 o 
   4   2  22       31.29       74.26     40.22 o 
   5   2  22        9.61       46.74     27.94 o 
   6   2  22        0.08       50.25     27.78 o 
   7   2  22        1.11       37.23     27.20 o 
   8   2  22        0.20       90.54     42.22 o 
   9   2  22        6.53       19.64     37.62 o 
  10   2  22        3.79       14.31     48.03 o 
   1   3  22       69.23       90.52     30.24 o 
   2   3  22        0.75       12.43     35.28 o 
   3   3  22       35.58        7.43     29.43 o 
   4   3  22        2.21        4.62     46.56 o 
   5   3  22       18.21      -18.43     36.65 o 
   6   3  22       69.30       45.63     27.27 o 
   7   3  22       36.94       38.24     33.29 o 
   8   3  22       24.08       18.61     71.56 o 
   9   3  22        7.32       14.45     27.18 o 
   0   4  22       46.12       24.95     83.83 o 
   1   4  22       71.97        5.96     31.28 o 
   2   4  22       84.21      104.24     36.64 o 
   3   4  22        7.26      108.55     41.57 o 
   4   4  22        7.61       15.87     32.11 o 
   5   4  22       10.49       38.44     49.84 o 
   6   4  22       23.73       59.81     38.71 o 
   7   4  22        0.18       11.57     63.76 o 
   1   5  22       31.13       61.11     27.12 o 
   2   5  22        7.35       63.84     34.59 o 
   3   5  22       19.32       40.63     35.80 o 
   4   5  22        9.16       14.10     66.99 o 
   5   5  22        6.45       42.54     35.39 o 
   1   1  23        0.21       14.64     21.15 o 
   2   1  23        7.64       70.83     30.77 o 
   3   1  23       47.30       65.96     26.06 o 
   4   1  23        2.88       23.49     28.44 o 
   5   1  23       76.49       78.38     34.87 o 
   6   1  23       14.78       44.25     26.39 o 
   7   1  23       31.86       28.28     27.06 o 
   8   1  23        1.50        1.94     45.40 o 
   9   1  23       15.00       59.60     49.34 o 
   0   2  23       59.33       80.85     42.28 o 
   1   2  23      120.07      159.55     40.86 o 
   2   2  23        1.02        7.88     25.16 o 
   3   2  23      104.46       97.74     30.27 o 
   4   2  23        4.71       18.11     28.49 o 
   5   2  23        9.95       24.52     43.04 o 
   6   2  23       15.49       74.70     47.57 o 
   7   2  23        3.71      -38.79     46.74 o 
   8   2  23        0.89      -32.08     32.08 o 
   9   2  23       13.96       30.47     23.16 o 
   1   3  23        3.44      -26.05     26.05 o 
   2   3  23       18.37       20.10     25.67 o 
   3   3  23        3.11       49.90     34.05 o 
   4   3  23        1.87       30.69     39.61 o 
   5   3  23       42.74       69.23     32.64 o 
   6   3  23        0.24       26.82     39.41 o 
   7   3  23       11.93       44.58     37.49 o 
   0   4  23       22.74      -42.52     42.52 o 
   1   4  23       13.34       44.07     20.18 o 
   2   4  23        0.60       51.10     31.88 o 
   3   4  23        1.20       52.62     56.88 o 
   4   4  23        6.08        4.06     36.20 o 
   5   4  23        0.95       20.24     36.23 o 
   0   0  24      114.84      106.38     50.72 o 
   1   0  24       10.38      -25.38     34.37 o 
   2   0  24      156.97      123.82     55.89 o 
   3   0  24       39.78       56.30     42.61 o 
   4   0  24       52.12       67.89     39.52 o 
   5   0  24        6.60        9.54     20.60 o 
   6   0  24       28.04       30.23     35.41 o 
   7   0  24        9.12      -16.20     63.20 o 
   8   0  24       54.26      100.23     87.61 o 
   1   1  24        0.11       22.88     27.75 o 
   2   1  24        5.39        1.56     45.36 o 
   3   1  24        5.78       18.51     24.77 o 
   4   1  24       53.68       40.11     21.06 o 
   5   1  24        6.61       39.45     41.17 o 
   6   1  24       24.43       72.02     37.70 o 
   7   1  24       17.86        5.90     48.72 o 
   8   1  24       94.56       51.55     67.70 o 
   0   2  24        7.86       19.44     83.06 o 
   1   2  24        8.50       37.01     31.14 o 
   2   2  24        2.39        8.59     26.62 o 
   3   2  24        2.97      -22.97     22.97 o 
   4   2  24        0.49        1.25     26.57 o 
   5   2  24        3.09       34.73     59.56 o 
   6   2  24       16.54       63.43     29.73 o 
   7   2  24        0.96        7.43     22.93 o 
   1   3  24       21.23        5.47     33.76 o 
   2   3  24       18.34       40.94     23.92 o 
   3   3  24        0.77      -14.83     35.89 o 
   4   3  24       34.45        9.44     28.69 o 
   5   3  24       27.58       13.68     23.65 o 
   0   4  24       31.64        9.35     24.30 o 
   1   4  24        1.71       17.84     23.94 o 
   2   4  24       81.96        6.25    116.73 o 
   1   1  25        0.08      -12.09     23.00 o 
   2   1  25        4.87      -26.99     26.99 o 
   3   1  25       27.35        9.83     26.12 o 
   4   1  25        2.12       28.91     24.13 o 
   5   1  25       13.08       21.16     31.56 o 
   6   1  25        0.72       23.26     30.21 o 
   0   2  25       24.24      111.40     49.81 o 
   1   2  25       99.05      164.59     49.83 o 
   2   2  25        7.33       35.72     27.92 o 
   3   2  25       17.77       36.06     32.75 o 
   4   2  25        1.17       29.60     32.58 o 
   5   2  25        6.14       -7.02     36.92 o 
   1   3  25        0.03       -0.77     33.63 o 
   2   3  25        3.13       21.76     35.56 o 
   0   0  26       35.03        7.62     26.14 o 
   1   0  26       14.54       28.65     38.05 o 
   2   0  26       49.53       51.71     36.95 o 
   3   0  26        4.78       15.89     36.75 o 
   1   1  26        4.12       31.53     29.74 o 
   2   1  26        7.10       82.45     30.86 o 
   3   1  26        0.49       21.95     27.30 o 
                                                 
